# Supplementary material for: Integrative analysis of circulating tumor cells (CTCs) and exosomes from small‐cell lung cancer (SCLC) patients: a comprehensive approach
Source: Mol Oncol. 2024 Nov 22;19(7):2038–55. doi: 10.1002/1878-0261.13765 (PMC12234381; doi:10.1002/1878-0261.13765)
Supplement: Supplementary file 8 — Table S5. Differential expression analysis of Small Cell Lung Cancer (SCLC)‐derived exosomal MicroRNAs (miRNAs). [file MOL2-19-2038-s007.xlsx]

## Sheet: Sheet1
miRNA_gene	miRNA_mature	logFC	AveExpr	t	P.Value	adj.P.Val	B
hsa-mir-1260b	hsa-miR-1260b	4.17668	13.4761	3.05463	0.0060935	0.716885	-4.57959
hsa-mir-4286	hsa-miR-4286	3.30259	12.5657	2.45443	0.0230708	0.716885	-4.58437
hsa-mir-3184	hsa-miR-3184-5p	3.40469	11.9159	2.4484	0.0233697	0.716885	-4.58341
hsa-mir-423	hsa-miR-423-3p	3.40469	11.9159	2.4484	0.0233697	0.716885	-4.58341
hsa-mir-1260a	hsa-miR-1260a	3.44956	12.2735	2.36689	0.0277863	0.716885	-4.58469
hsa-mir-6855	hsa-miR-6855-5p	-3.08774	5.89371	-2.24199	0.0360686	0.753107	-4.58757
hsa-let-7d	hsa-let-7d-3p	2.84395	11.7533	2.18124	0.0408662	0.753107	-4.58634
hsa-mir-1294	hsa-miR-1294	-2.71792	6.77217	-1.91829	0.0689913	0.850622	-4.58907
hsa-mir-24-1	hsa-miR-24-3p	2.4102	10.7721	1.87935	0.0743684	0.850622	-4.58887
hsa-mir-3074	hsa-miR-3074-5p	2.4102	10.7721	1.87935	0.0743684	0.850622	-4.58887
hsa-mir-23a	hsa-miR-23a-3p	2.52928	14.1325	1.86715	0.076126	0.850622	-4.58929
hsa-mir-221	hsa-miR-221-3p	2.45977	12.9096	1.80852	0.0850946	0.850622	-4.58993
hsa-mir-942	hsa-miR-942-5p	-2.65255	7.53657	-1.77097	0.0913099	0.850622	-4.59008
hsa-mir-3613	hsa-miR-3613-5p	-2.23134	7.47867	-1.75755	0.0936233	0.850622	-4.58994
hsa-mir-16-2	hsa-miR-16-2-3p	-2.29396	9.96735	-1.70146	0.103851	0.850622	-4.59061
hsa-mir-27a	hsa-miR-27a-3p	2.26128	11.0442	1.69284	0.105503	0.850622	-4.59025
hsa-mir-627	hsa-miR-627-5p	-2.38691	6.52769	-1.63947	0.116246	0.882101	-4.5916
hsa-mir-125a	hsa-miR-125a-5p	2.07205	10.0068	1.56123	0.133647	0.910713	-4.59188
hsa-mir-197	hsa-miR-197-3p	2.18813	12.6303	1.55916	0.134136	0.910713	-4.59175
hsa-mir-196b	hsa-miR-196b-5p	-2.07568	7.81227	-1.51401	0.145162	0.913328	-4.59192
hsa-mir-144	hsa-miR-144-5p	-1.94787	7.84926	-1.45139	0.161678	0.913328	-4.59236
hsa-mir-151a	hsa-miR-151a-5p	1.85651	9.82138	1.35866	0.188896	0.913328	-4.59317
hsa-mir-326	hsa-miR-326	1.9991	10.8018	1.35327	0.190584	0.913328	-4.59286
hsa-mir-128-2	hsa-miR-128-3p	1.6929	9.6906	1.24609	0.22667	0.913328	-4.59382
hsa-mir-101-1	hsa-miR-101-3p	-1.75139	9.90342	-1.23348	0.231237	0.913328	-4.59384
hsa-mir-324	hsa-miR-324-3p	1.83948	9.80985	1.21215	0.239127	0.913328	-4.59402
hsa-mir-16-1	hsa-miR-16-5p	-1.67111	13.9365	-1.20405	0.242174	0.913328	-4.59399
hsa-mir-10a	hsa-miR-10a-5p	1.69847	10.8651	1.19767	0.244596	0.913328	-4.59398
hsa-mir-500a	hsa-miR-500a-3p	-1.88958	6.95079	-1.18889	0.247962	0.913328	-4.59419
hsa-mir-185	hsa-miR-185-5p	-1.42592	12.1439	-1.14286	0.266159	0.913328	-4.59424
hsa-mir-29b-2	hsa-miR-29b-3p	-1.42439	8.57904	-1.1171	0.276767	0.913328	-4.59449
hsa-mir-99a	hsa-miR-99a-5p	-1.53363	7.13947	-1.10695	0.281028	0.913328	-4.59461
hsa-mir-363	hsa-miR-363-3p	-1.51315	8.21858	-1.07917	0.292944	0.913328	-4.59469
hsa-mir-1-2	hsa-miR-1	-1.3308	8.13723	-1.0615	0.300706	0.913328	-4.59478
hsa-mir-342	hsa-miR-342-3p	1.33616	9.89975	1.05496	0.303616	0.913328	-4.59482
hsa-mir-210	hsa-miR-210-3p	-1.36352	8.61026	-1.03805	0.311236	0.913328	-4.59492
hsa-mir-574	hsa-miR-574-5p	-1.5959	7.23656	-1.02877	0.315474	0.913328	-4.59499
hsa-mir-550a-3	hsa-miR-550a-3p	-1.41256	7.23656	-1.01108	0.323666	0.913328	-4.59507
hsa-mir-16-2	hsa-miR-16-5p	-1.39761	13.9056	-1.01038	0.323996	0.913328	-4.59507
hsa-mir-205	hsa-miR-205-5p	-1.24775	8.48195	-0.994402	0.331525	0.913328	-4.59516
hsa-mir-223	hsa-miR-223-3p	1.55108	15.0386	0.987002	0.335705	0.913328	-4.5952
hsa-mir-550a-1	hsa-miR-550a-3p	-1.20288	7.87054	-0.973364	0.341625	0.913328	-4.59527
hsa-mir-550b-1	hsa-miR-550b-2-5p	-1.20288	7.87054	-0.973364	0.341625	0.913328	-4.59527
hsa-mir-486	hsa-miR-486-3p	-1.39731	15.3356	-0.959069	0.348607	0.913328	-4.5953
hsa-mir-486-2	hsa-miR-486-5p	-1.39695	15.3359	-0.958759	0.34876	0.913328	-4.5953
hsa-mir-144	hsa-miR-144-3p	-1.42732	9.61831	-0.952564	0.351817	0.913328	-4.59535
hsa-let-7i	hsa-let-7i-5p	-1.23501	10.451	-0.946055	0.355048	0.913328	-4.59539
hsa-mir-486-2	hsa-miR-486-3p	-1.36607	15.2685	-0.942603	0.35677	0.913328	-4.59537
hsa-mir-486	hsa-miR-486-5p	-1.36583	15.2688	-0.94239	0.356876	0.913328	-4.59537
hsa-mir-96	hsa-miR-96-5p	-1.3766	8.61391	-0.934041	0.361065	0.913328	-4.59546
hsa-mir-328	hsa-miR-328-3p	1.28111	9.35921	0.921797	0.367267	0.913328	-4.59549
hsa-mir-191	hsa-miR-191-5p	1.25396	11.7715	0.919005	0.368692	0.913328	-4.59551
hsa-mir-145	hsa-miR-145-5p	1.19746	12.5905	0.906255	0.375243	0.913328	-4.5956
hsa-mir-126	hsa-miR-126-3p	1.21472	9.30944	0.818215	0.422566	0.963489	-4.59594
hsa-mir-451a	hsa-miR-451a	-1.36899	16.8049	-0.810761	0.426738	0.963489	-4.59577
hsa-mir-320a	hsa-miR-320a	1.28414	13.3889	0.797917	0.434508	0.963489	-4.59616
hsa-mir-130a	hsa-miR-130a-3p	1.24345	9.32256	0.796995	0.434512	0.963489	-4.59603
hsa-mir-146a	hsa-miR-146a-5p	1.06813	11.7498	0.752861	0.460021	0.963489	-4.59623
hsa-mir-150	hsa-miR-150-5p	-1.06837	11.3283	-0.729333	0.473981	0.963489	-4.5964
hsa-mir-107	hsa-miR-107	-0.956088	10.212	-0.725813	0.476091	0.963489	-4.59632
hsa-let-7d	hsa-let-7d-5p	-0.87989	8.78234	-0.67843	0.505023	0.963489	-4.59663
hsa-mir-103a-1	hsa-miR-103a-3p	-0.811117	13.2754	-0.67782	0.505402	0.963489	-4.59676
hsa-mir-103b-1	hsa-miR-103b	-0.811117	13.2754	-0.67782	0.505402	0.963489	-4.59676
hsa-mir-576	hsa-miR-576-5p	-0.91304	7.55355	-0.652901	0.521016	0.963489	-4.59653
hsa-mir-21	hsa-miR-21-5p	0.828417	11.9598	0.644672	0.526229	0.963489	-4.59668
hsa-mir-125b-1	hsa-miR-125b-5p	0.874007	9.01601	0.619649	0.542259	0.963489	-4.59667
hsa-mir-30b	hsa-miR-30b-5p	0.76451	9.43422	0.614707	0.545455	0.963489	-4.59688
hsa-mir-103a-2	hsa-miR-103a-3p	-0.680261	13.2801	-0.576175	0.570717	0.963489	-4.59716
hsa-mir-103b-2	hsa-miR-103b	-0.680261	13.2801	-0.576175	0.570717	0.963489	-4.59716
hsa-mir-483	hsa-miR-483-3p	-0.795764	8.14127	-0.550507	0.587871	0.963489	-4.59708
hsa-mir-1307	hsa-miR-1307-5p	0.729344	9.7737	0.540512	0.59462	0.963489	-4.59718
hsa-mir-193a	hsa-miR-193a-5p	0.801039	9.45522	0.540235	0.594808	0.963489	-4.59713
hsa-mir-199a-1	hsa-miR-199a-5p	-0.706985	7.79803	-0.530422	0.601471	0.963489	-4.5969
hsa-mir-29a	hsa-miR-29a-3p	0.647735	9.98461	0.50984	0.615564	0.963489	-4.59716
hsa-let-7g	hsa-let-7g-5p	-0.684173	10.1232	-0.504412	0.619306	0.963489	-4.597
hsa-mir-30d	hsa-miR-30d-5p	0.630652	12.4053	0.502067	0.620926	0.963489	-4.59719
hsa-mir-361	hsa-miR-361-3p	0.651936	8.86138	0.497442	0.624127	0.963489	-4.59703
hsa-mir-27b	hsa-miR-27b-3p	0.622036	9.68424	0.477224	0.638209	0.963489	-4.59737
hsa-mir-1180	hsa-miR-1180-3p	-0.715515	9.5364	-0.474287	0.640266	0.963489	-4.59719
hsa-mir-3184	hsa-miR-3184-3p	0.564087	14.3763	0.466369	0.645828	0.963489	-4.59745
hsa-mir-423	hsa-miR-423-5p	0.564087	14.3763	0.466369	0.645828	0.963489	-4.59745
hsa-mir-92a-2	hsa-miR-92a-3p	0.608822	14.1338	0.460112	0.650238	0.963489	-4.59751
hsa-let-7a-3	hsa-let-7a-5p	0.589517	8.79414	0.448956	0.658134	0.963489	-4.59716
hsa-mir-128-1	hsa-miR-128-3p	0.588842	9.94277	0.448155	0.658703	0.963489	-4.59733
hsa-mir-93	hsa-miR-93-5p	0.656573	10.5152	0.44106	0.663747	0.963489	-4.59728
hsa-mir-424	hsa-miR-424-5p	0.63234	8.8015	0.440848	0.663899	0.963489	-4.59718
hsa-mir-3591	hsa-miR-3591-3p	-0.548323	14.2203	-0.43651	0.666992	0.963489	-4.59747
hsa-mir-122	hsa-miR-122-5p	-0.541912	14.2253	-0.431582	0.670513	0.963489	-4.59748
hsa-mir-660	hsa-miR-660-5p	0.558618	10.1463	0.423739	0.676132	0.963489	-4.59732
hsa-mir-92a-1	hsa-miR-92a-3p	0.541191	14.0463	0.401693	0.692032	0.963489	-4.59768
hsa-let-7a-1	hsa-let-7a-5p	-0.480278	8.78023	-0.394659	0.697136	0.963489	-4.59764
hsa-mir-126	hsa-miR-126-5p	0.661446	11.0217	0.39042	0.700449	0.963489	-4.59734
hsa-mir-142	hsa-miR-142-3p	-0.624378	9.58995	-0.389663	0.701	0.963489	-4.59739
hsa-mir-4433	hsa-miR-4433-3p	0.533234	10.6951	0.377642	0.709546	0.963489	-4.5974
hsa-mir-4433b	hsa-miR-4433b-5p	0.533234	10.6951	0.377642	0.709546	0.963489	-4.5974
hsa-mir-30e	hsa-miR-30e-5p	0.435283	9.17513	0.35528	0.725979	0.969391	-4.59762
hsa-mir-20a	hsa-miR-20a-5p	0.459474	10.6578	0.351296	0.728922	0.969391	-4.59745
hsa-mir-22	hsa-miR-22-3p	0.412976	11.8204	0.318734	0.753126	0.982116	-4.59756
hsa-mir-10b	hsa-miR-10b-5p	-0.487488	9.30302	-0.317944	0.753717	0.982116	-4.59757
hsa-mir-15b	hsa-miR-15b-5p	-0.4321	10.9687	-0.286648	0.777235	0.995278	-4.59757
hsa-mir-484	hsa-miR-484	0.341288	15.2932	0.265831	0.793002	0.995278	-4.59762
hsa-mir-181a-1	hsa-miR-181a-5p	-0.342231	8.05405	-0.260414	0.797121	0.995278	-4.59747
hsa-let-7a-2	hsa-let-7a-5p	0.297109	9.06082	0.24115	0.811815	0.995278	-4.59784
hsa-mir-25	hsa-miR-25-3p	0.295864	11.2849	0.229219	0.820951	0.995278	-4.59762
hsa-let-7b	hsa-let-7b-5p	-0.295016	11.429	-0.225971	0.823443	0.995278	-4.59769
hsa-mir-30c-1	hsa-miR-30c-5p	-0.292734	10.9731	-0.223275	0.825513	0.995278	-4.59765
hsa-mir-3615	hsa-miR-3615	0.298338	11.1193	0.223239	0.825541	0.995278	-4.59758
hsa-mir-101-2	hsa-miR-101-3p	-0.274198	10.1953	-0.209851	0.835838	0.998362	-4.5976
hsa-mir-425	hsa-miR-425-5p	-0.199114	12.2636	-0.164025	0.871305	0.999473	-4.59798
hsa-mir-339	hsa-miR-339-5p	0.207124	11.9313	0.152642	0.880161	0.999473	-4.59781
hsa-mir-186	hsa-miR-186-5p	-0.219692	9.52842	-0.143158	0.887551	0.999473	-4.59779
hsa-mir-30c-2	hsa-miR-30c-5p	-0.173758	11.1462	-0.135682	0.893385	0.999473	-4.59775
hsa-mir-29c	hsa-miR-29c-3p	-0.182777	8.18754	-0.131192	0.896892	0.999473	-4.59762
hsa-mir-181a-2	hsa-miR-181a-5p	0.168568	8.46534	0.129162	0.898478	0.999473	-4.59766
hsa-mir-885	hsa-miR-885-5p	-0.233023	8.98495	-0.117612	0.908071	0.999473	-4.59806
hsa-mir-125b-2	hsa-miR-125b-5p	0.15247	8.87603	0.107689	0.91528	0.999473	-4.598
hsa-mir-19a	hsa-miR-19a-3p	-0.131546	12.1537	-0.094602	0.925542	0.999473	-4.59796
hsa-mir-140	hsa-miR-140-3p	0.102108	10.009	0.079573	0.937342	0.999473	-4.59779
hsa-mir-29c	hsa-miR-29c-5p	0.090954	8.40744	0.0668054	0.947378	0.999473	-4.59768
hsa-mir-29b-1	hsa-miR-29b-3p	-0.0802259	8.26241	-0.05884	0.953645	0.999473	-4.59767
hsa-mir-19b-2	hsa-miR-19b-3p	-0.0679864	12.7691	-0.0538722	0.957554	0.999473	-4.59819
hsa-mir-148b	hsa-miR-148b-3p	0.0490491	9.21056	0.0398583	0.968589	0.999473	-4.59808
hsa-mir-148a	hsa-miR-148a-3p	-0.0485914	10.2257	-0.0380288	0.97003	0.999473	-4.59776
hsa-mir-15b	hsa-miR-15b-3p	-0.039989	8.79931	-0.0324534	0.974422	0.999473	-4.59804
hsa-mir-15a	hsa-miR-15a-5p	-0.0341447	12.3976	-0.0276999	0.978167	0.999473	-4.59806
hsa-mir-106b	hsa-miR-106b-5p	0.0325453	9.74633	0.0239986	0.981084	0.999473	-4.59785
hsa-mir-19b-1	hsa-miR-19b-3p	-0.00910787	12.9528	-0.00718278	0.994338	0.999473	-4.5982
hsa-mir-1307	hsa-miR-1307-3p	-0.0124462	8.30605	-0.0070179	0.994472	0.999473	-4.59768
hsa-mir-106b	hsa-miR-106b-3p	-0.000832732	9.17429	-0.000668739	0.999473	0.999473	-4.59808
