# Supplementary material for: Integrative analysis of circulating tumor cells (CTCs) and exosomes from small‐cell lung cancer (SCLC) patients: a comprehensive approach
Source: Mol Oncol. 2024 Nov 22;19(7):2038–55. doi: 10.1002/1878-0261.13765 (PMC12234381; doi:10.1002/1878-0261.13765)
Supplement: Supplementary file 9 — Table S6. Validated exosomal MicroRNA (miRNA) targets as identified from TarBase v8. [file MOL2-19-2038-s006.xlsx]

## Sheet: miRNA_targets
geneId	geneName	mirna	species	cell_line	tissue	category	method	positive_negative	direct_indirect	up_down	condition
ENSG00000003989	SLC7A2	hsa-let-7d-3p	Homo sapiens	HELA	Cervix	Cancer/Malignant	HITS-CLIP	POSITIVE	DIRECT	DOWN	Hela cells were treated with control shRNA.
ENSG00000007168	PAFAH1B1	hsa-let-7d-3p	Homo sapiens	NA	Brain	Cancer/Malignant	HITS-CLIP	POSITIVE	DIRECT	DOWN	NA
ENSG00000007237	GAS7	hsa-let-7d-3p	Homo sapiens	NA	Brain	Cancer/Malignant	HITS-CLIP	POSITIVE	DIRECT	DOWN	NA
ENSG00000062725	APPBP2	hsa-let-7d-3p	Homo sapiens	BT474	Mammary Gland	Cancer/Malignant	HITS-CLIP	POSITIVE	DIRECT	DOWN	NA
ENSG00000072274	TFRC	hsa-let-7d-3p	Homo sapiens	HELA	Cervix	Cancer/Malignant	HITS-CLIP	POSITIVE	DIRECT	DOWN	Hela cells were treated with control shRNA.
ENSG00000080345	RIF1	hsa-let-7d-3p	Homo sapiens	HELA	Cervix	Cancer/Malignant	HITS-CLIP	POSITIVE	DIRECT	DOWN	Hela cells were treated with control shRNA.
ENSG00000082701	GSK3B	hsa-let-7d-3p	Homo sapiens	MDAMB231	Mammary Gland	Cancer/Malignant	HITS-CLIP	POSITIVE	DIRECT	DOWN	NA
ENSG00000087258	GNAO1	hsa-let-7d-3p	Homo sapiens	NA	Brain	Cancer/Malignant	HITS-CLIP	POSITIVE	DIRECT	DOWN	NA
ENSG00000088179	PTPN4	hsa-let-7d-3p	Homo sapiens	NA	Brain	Cancer/Malignant	HITS-CLIP	POSITIVE	DIRECT	DOWN	NA
ENSG00000089057	SLC23A2	hsa-let-7d-3p	Homo sapiens	HELA	Cervix	Cancer/Malignant	HITS-CLIP	POSITIVE	DIRECT	DOWN	Hela cells were treated with control shRNA.
ENSG00000100811	YY1	hsa-let-7d-3p	Homo sapiens	NA	Brain	Cancer/Malignant	HITS-CLIP	POSITIVE	DIRECT	DOWN	NA
ENSG00000101843	PSMD10	hsa-let-7d-3p	Homo sapiens	NA	Brain	Cancer/Malignant	HITS-CLIP	POSITIVE	DIRECT	DOWN	NA
ENSG00000104660	LEPROTL1	hsa-let-7d-3p	Homo sapiens	NA	Brain	Cancer/Malignant	HITS-CLIP	POSITIVE	DIRECT	DOWN	NA
ENSG00000108061	SHOC2	hsa-let-7d-3p	Homo sapiens	LCLBAC	NA	Normal/Primary	PAR-CLIP	POSITIVE	DIRECT	DOWN	NA
ENSG00000108061	SHOC2	hsa-let-7d-3p	Homo sapiens	NA	Brain	Cancer/Malignant	HITS-CLIP	POSITIVE	DIRECT	DOWN	NA
ENSG00000108091	CCDC6	hsa-let-7d-3p	Homo sapiens	NA	Brain	Cancer/Malignant	HITS-CLIP	POSITIVE	DIRECT	DOWN	NA
ENSG00000108256	NUFIP2	hsa-let-7d-3p	Homo sapiens	BT474	Mammary Gland	Cancer/Malignant	HITS-CLIP	POSITIVE	DIRECT	DOWN	NA
ENSG00000111224	PARP11	hsa-let-7d-3p	Homo sapiens	EF3DAGO2	NA	Normal/Primary	PAR-CLIP	POSITIVE	DIRECT	DOWN	NA
ENSG00000111371	SLC38A1	hsa-let-7d-3p	Homo sapiens	HELA	Cervix	Cancer/Malignant	HITS-CLIP	POSITIVE	DIRECT	DOWN	Hela cells were treated with control shRNA.
ENSG00000111799	COL12A1	hsa-let-7d-3p	Homo sapiens	HMSC	Bone Marrow	Stem/Progenitor	HITS-CLIP	POSITIVE	DIRECT	DOWN	NA
ENSG00000112697	TMEM30A	hsa-let-7d-3p	Homo sapiens	NA	Brain	Cancer/Malignant	HITS-CLIP	POSITIVE	DIRECT	DOWN	NA
ENSG00000113595	TRIM23	hsa-let-7d-3p	Homo sapiens	BCBL1	Bone Marrow	Cancer/Malignant	HITS-CLIP	POSITIVE	DIRECT	DOWN	NA
ENSG00000113712	CSNK1A1	hsa-let-7d-3p	Homo sapiens	MDAMB231	Mammary Gland	Cancer/Malignant	HITS-CLIP	POSITIVE	DIRECT	DOWN	NA
ENSG00000114127	XRN1	hsa-let-7d-3p	Homo sapiens	NA	Brain	Cancer/Malignant	HITS-CLIP	POSITIVE	DIRECT	DOWN	NA
ENSG00000115993	TRAK2	hsa-let-7d-3p	Homo sapiens	NA	Brain	Cancer/Malignant	HITS-CLIP	POSITIVE	DIRECT	DOWN	NA
ENSG00000116044	NFE2L2	hsa-let-7d-3p	Homo sapiens	HMSC	Bone Marrow	Stem/Progenitor	HITS-CLIP	POSITIVE	DIRECT	DOWN	NA
ENSG00000116199	FAM20B	hsa-let-7d-3p	Homo sapiens	NA	Brain	Cancer/Malignant	HITS-CLIP	POSITIVE	DIRECT	DOWN	NA
ENSG00000116903	EXOC8	hsa-let-7d-3p	Homo sapiens	LCLBACD3	NA	Normal/Primary	PAR-CLIP	POSITIVE	DIRECT	DOWN	NA
ENSG00000123119	NECAB1	hsa-let-7d-3p	Homo sapiens	NA	Brain	Cancer/Malignant	HITS-CLIP	POSITIVE	DIRECT	DOWN	NA
ENSG00000124422	USP22	hsa-let-7d-3p	Homo sapiens	HMSC	Bone Marrow	Stem/Progenitor	HITS-CLIP	POSITIVE	DIRECT	DOWN	NA
ENSG00000125779	PANK2	hsa-let-7d-3p	Homo sapiens	NA	Brain	Cancer/Malignant	HITS-CLIP	POSITIVE	DIRECT	DOWN	NA
ENSG00000127418	FGFRL1	hsa-let-7d-3p	Homo sapiens	HELA	Cervix	Cancer/Malignant	HITS-CLIP	POSITIVE	DIRECT	DOWN	Hela cells were treated with control shRNA.
ENSG00000129003	VPS13C	hsa-let-7d-3p	Homo sapiens	NA	Brain	Cancer/Malignant	HITS-CLIP	POSITIVE	DIRECT	DOWN	NA
ENSG00000130764	LRRC47	hsa-let-7d-3p	Homo sapiens	BT474	Mammary Gland	Cancer/Malignant	HITS-CLIP	POSITIVE	DIRECT	DOWN	NA
ENSG00000130844	ZNF331	hsa-let-7d-3p	Homo sapiens	NA	Brain	Cancer/Malignant	HITS-CLIP	POSITIVE	DIRECT	DOWN	NA
ENSG00000131437	KIF3A	hsa-let-7d-3p	Homo sapiens	NA	Brain	Cancer/Malignant	HITS-CLIP	POSITIVE	DIRECT	DOWN	NA
ENSG00000133103	COG6	hsa-let-7d-3p	Homo sapiens	NA	Brain	Cancer/Malignant	HITS-CLIP	POSITIVE	DIRECT	DOWN	NA
ENSG00000134294	SLC38A2	hsa-let-7d-3p	Homo sapiens	NA	Brain	Cancer/Malignant	HITS-CLIP	POSITIVE	DIRECT	DOWN	NA
ENSG00000134440	NARS	hsa-let-7d-3p	Homo sapiens	NA	Brain	Cancer/Malignant	HITS-CLIP	POSITIVE	DIRECT	DOWN	NA
ENSG00000134982	APC	hsa-let-7d-3p	Homo sapiens	NA	Brain	Cancer/Malignant	HITS-CLIP	POSITIVE	DIRECT	DOWN	NA
ENSG00000136099	PCDH8	hsa-let-7d-3p	Homo sapiens	NA	Brain	Cancer/Malignant	HITS-CLIP	POSITIVE	DIRECT	DOWN	NA
ENSG00000136451	VEZF1	hsa-let-7d-3p	Homo sapiens	LCL35	NA	Normal/Primary	PAR-CLIP	POSITIVE	DIRECT	DOWN	NA
ENSG00000136535	TBR1	hsa-let-7d-3p	Homo sapiens	NA	Brain	Cancer/Malignant	HITS-CLIP	POSITIVE	DIRECT	DOWN	NA
ENSG00000137941	TTLL7	hsa-let-7d-3p	Homo sapiens	NA	Brain	Cancer/Malignant	HITS-CLIP	POSITIVE	DIRECT	DOWN	NA
ENSG00000139910	NOVA1	hsa-let-7d-3p	Homo sapiens	NA	Brain	Cancer/Malignant	HITS-CLIP	POSITIVE	DIRECT	DOWN	NA
ENSG00000140450	ARRDC4	hsa-let-7d-3p	Homo sapiens	NA	Brain	Cancer/Malignant	HITS-CLIP	POSITIVE	DIRECT	DOWN	NA
ENSG00000141424	SLC39A6	hsa-let-7d-3p	Homo sapiens	NA	Brain	Cancer/Malignant	HITS-CLIP	POSITIVE	DIRECT	DOWN	NA
ENSG00000142875	PRKACB	hsa-let-7d-3p	Homo sapiens	NA	Brain	Cancer/Malignant	HITS-CLIP	POSITIVE	DIRECT	DOWN	NA
ENSG00000144231	POLR2D	hsa-let-7d-3p	Homo sapiens	BT474	Mammary Gland	Cancer/Malignant	HITS-CLIP	POSITIVE	DIRECT	DOWN	NA
ENSG00000145388	METTL14	hsa-let-7d-3p	Homo sapiens	EF3DAGO2	NA	Normal/Primary	PAR-CLIP	POSITIVE	DIRECT	DOWN	NA
ENSG00000146757	ZNF92	hsa-let-7d-3p	Homo sapiens	HELA	Cervix	Cancer/Malignant	HITS-CLIP	POSITIVE	DIRECT	DOWN	Hela cells were treated with control shRNA.
ENSG00000151917	BEND6	hsa-let-7d-3p	Homo sapiens	NA	Brain	Cancer/Malignant	HITS-CLIP	POSITIVE	DIRECT	DOWN	NA
ENSG00000152977	ZIC1	hsa-let-7d-3p	Homo sapiens	NA	Brain	Cancer/Malignant	HITS-CLIP	POSITIVE	DIRECT	DOWN	NA
ENSG00000154144	TBRG1	hsa-let-7d-3p	Homo sapiens	NA	Brain	Cancer/Malignant	HITS-CLIP	POSITIVE	DIRECT	DOWN	NA
ENSG00000155380	SLC16A1	hsa-let-7d-3p	Homo sapiens	BCBL1	Bone Marrow	Cancer/Malignant	HITS-CLIP	POSITIVE	DIRECT	DOWN	NA
ENSG00000156011	PSD3	hsa-let-7d-3p	Homo sapiens	NA	Brain	Cancer/Malignant	HITS-CLIP	POSITIVE	DIRECT	DOWN	NA
ENSG00000159200	RCAN1	hsa-let-7d-3p	Homo sapiens	HMSC	Bone Marrow	Stem/Progenitor	HITS-CLIP	POSITIVE	DIRECT	DOWN	NA
ENSG00000160551	TAOK1	hsa-let-7d-3p	Homo sapiens	BT474	Mammary Gland	Cancer/Malignant	HITS-CLIP	POSITIVE	DIRECT	DOWN	NA
ENSG00000164124	TMEM144	hsa-let-7d-3p	Homo sapiens	NA	Brain	Cancer/Malignant	HITS-CLIP	POSITIVE	DIRECT	DOWN	NA
ENSG00000165434	PGM2L1	hsa-let-7d-3p	Homo sapiens	NA	Brain	Cancer/Malignant	HITS-CLIP	POSITIVE	DIRECT	DOWN	NA
ENSG00000167005	NUDT21	hsa-let-7d-3p	Homo sapiens	NA	Brain	Cancer/Malignant	HITS-CLIP	POSITIVE	DIRECT	DOWN	NA
ENSG00000168827	GFM1	hsa-let-7d-3p	Homo sapiens	NA	Brain	Cancer/Malignant	HITS-CLIP	POSITIVE	DIRECT	DOWN	NA
ENSG00000170500	LONRF2	hsa-let-7d-3p	Homo sapiens	NA	Brain	Cancer/Malignant	HITS-CLIP	POSITIVE	DIRECT	DOWN	NA
ENSG00000172466	ZNF24	hsa-let-7d-3p	Homo sapiens	BT474	Mammary Gland	Cancer/Malignant	HITS-CLIP	POSITIVE	DIRECT	DOWN	NA
ENSG00000172466	ZNF24	hsa-let-7d-3p	Homo sapiens	NA	Brain	Cancer/Malignant	HITS-CLIP	POSITIVE	DIRECT	DOWN	NA
ENSG00000174013	FBXO45	hsa-let-7d-3p	Homo sapiens	NA	Brain	Cancer/Malignant	HITS-CLIP	POSITIVE	DIRECT	DOWN	NA
ENSG00000175445	LPL	hsa-let-7d-3p	Homo sapiens	HELA	Cervix	Cancer/Malignant	HITS-CLIP	POSITIVE	DIRECT	DOWN	Hela cells were treated with control shRNA.
ENSG00000175895	PLEKHF2	hsa-let-7d-3p	Homo sapiens	BT474	Mammary Gland	Cancer/Malignant	HITS-CLIP	POSITIVE	DIRECT	DOWN	NA
ENSG00000176095	IP6K1	hsa-let-7d-3p	Homo sapiens	BCBL1	Bone Marrow	Cancer/Malignant	HITS-CLIP	POSITIVE	DIRECT	DOWN	NA
ENSG00000178567	EPM2AIP1	hsa-let-7d-3p	Homo sapiens	LCLBACD1	NA	Normal/Primary	PAR-CLIP	POSITIVE	DIRECT	DOWN	NA
ENSG00000182220	ATP6AP2	hsa-let-7d-3p	Homo sapiens	HELA	Cervix	Cancer/Malignant	HITS-CLIP	POSITIVE	DIRECT	DOWN	Hela cells were treated with control shRNA.
ENSG00000182985	CADM1	hsa-let-7d-3p	Homo sapiens	NA	Brain	Cancer/Malignant	HITS-CLIP	POSITIVE	DIRECT	DOWN	NA
ENSG00000184575	XPOT	hsa-let-7d-3p	Homo sapiens	BETA Cells	Pancreas	Normal/Primary	HITS-CLIP	POSITIVE	DIRECT	DOWN	NA
ENSG00000184900	SUMO3	hsa-let-7d-3p	Homo sapiens	BT474	Mammary Gland	Cancer/Malignant	HITS-CLIP	POSITIVE	DIRECT	DOWN	NA
ENSG00000184900	SUMO3	hsa-let-7d-3p	Homo sapiens	NA	Brain	Cancer/Malignant	HITS-CLIP	POSITIVE	DIRECT	DOWN	NA
ENSG00000196247	ZNF107	hsa-let-7d-3p	Homo sapiens	BETA Cells	Pancreas	Normal/Primary	HITS-CLIP	POSITIVE	DIRECT	DOWN	NA
ENSG00000196776	CD47	hsa-let-7d-3p	Homo sapiens	NA	Brain	Cancer/Malignant	HITS-CLIP	POSITIVE	DIRECT	DOWN	NA
ENSG00000198836	OPA1	hsa-let-7d-3p	Homo sapiens	NA	Brain	Cancer/Malignant	HITS-CLIP	POSITIVE	DIRECT	DOWN	NA
ENSG00000213639	PPP1CB	hsa-let-7d-3p	Homo sapiens	NA	Brain	Cancer/Malignant	HITS-CLIP	POSITIVE	DIRECT	DOWN	NA
ENSG00000244754	N4BP2L2	hsa-let-7d-3p	Homo sapiens	NA	Brain	Cancer/Malignant	HITS-CLIP	POSITIVE	DIRECT	DOWN	NA
ENSG00000269028	MTRNR2L12	hsa-let-7d-3p	Homo sapiens	MDAMB231	Mammary Gland	Cancer/Malignant	HITS-CLIP	POSITIVE	DIRECT	DOWN	NA
ENSG00000004864	SLC25A13	hsa-miR-1260a	Homo sapiens	BC3	Pleura	Cancer/Malignant	PAR-CLIP	POSITIVE	DIRECT	DOWN	NA
ENSG00000006831	ADIPOR2	hsa-miR-1260a	Homo sapiens	BT474	Mammary Gland	Cancer/Malignant	HITS-CLIP	POSITIVE	DIRECT	DOWN	NA
ENSG00000007202	KIAA0100	hsa-miR-1260a	Homo sapiens	293S	Kidney	Embryonic/Fetal	HITS-CLIP	POSITIVE	DIRECT	DOWN	treatment: arsenite
ENSG00000008735	MAPK8IP2	hsa-miR-1260a	Homo sapiens	293S	Kidney	Embryonic/Fetal	HITS-CLIP	POSITIVE	DIRECT	DOWN	treatment:emetine
ENSG00000010278	CD9	hsa-miR-1260a	Homo sapiens	293S	Kidney	Embryonic/Fetal	HITS-CLIP	POSITIVE	DIRECT	DOWN	no treatment (control)
ENSG00000010610	CD4	hsa-miR-1260a	Homo sapiens	293S	Kidney	Embryonic/Fetal	HITS-CLIP	POSITIVE	DIRECT	DOWN	no treatment (control)
ENSG00000011243	AKAP8L	hsa-miR-1260a	Homo sapiens	BC3	Pleura	Cancer/Malignant	PAR-CLIP	POSITIVE	DIRECT	DOWN	NA
ENSG00000012232	EXTL3	hsa-miR-1260a	Homo sapiens	293S	Kidney	Embryonic/Fetal	HITS-CLIP	POSITIVE	DIRECT	DOWN	no treatment (control)
ENSG00000015676	NUDCD3	hsa-miR-1260a	Homo sapiens	BC1	Pleura	Cancer/Malignant	PAR-CLIP	POSITIVE	DIRECT	DOWN	NA
ENSG00000015676	NUDCD3	hsa-miR-1260a	Homo sapiens	BC3	Pleura	Cancer/Malignant	PAR-CLIP	POSITIVE	DIRECT	DOWN	NA
ENSG00000037749	MFAP3	hsa-miR-1260a	Homo sapiens	BC1	Pleura	Cancer/Malignant	PAR-CLIP	POSITIVE	DIRECT	DOWN	NA
ENSG00000041802	LSG1	hsa-miR-1260a	Homo sapiens	BT474	Mammary Gland	Cancer/Malignant	HITS-CLIP	POSITIVE	DIRECT	DOWN	NA
ENSG00000047644	WWC3	hsa-miR-1260a	Homo sapiens	BT474	Mammary Gland	Cancer/Malignant	HITS-CLIP	POSITIVE	DIRECT	DOWN	NA
ENSG00000047849	MAP4	hsa-miR-1260a	Homo sapiens	BC3	Pleura	Cancer/Malignant	HITS-CLIP	POSITIVE	DIRECT	DOWN	NA
ENSG00000047849	MAP4	hsa-miR-1260a	Homo sapiens	BCBL1	Bone Marrow	Cancer/Malignant	HITS-CLIP	POSITIVE	DIRECT	DOWN	NA
ENSG00000049656	CLPTM1L	hsa-miR-1260a	Homo sapiens	BCBL1	Bone Marrow	Cancer/Malignant	HITS-CLIP	POSITIVE	DIRECT	DOWN	NA
ENSG00000055483	USP36	hsa-miR-1260a	Homo sapiens	293S	Kidney	Embryonic/Fetal	HITS-CLIP	POSITIVE	DIRECT	DOWN	treatment: arsenite
ENSG00000057657	PRDM1	hsa-miR-1260a	Homo sapiens	BCBL1	Bone Marrow	Cancer/Malignant	HITS-CLIP	POSITIVE	DIRECT	DOWN	NA
ENSG00000058673	ZC3H11A	hsa-miR-1260a	Homo sapiens	BT474	Mammary Gland	Cancer/Malignant	HITS-CLIP	POSITIVE	DIRECT	DOWN	NA
ENSG00000060237	WNK1	hsa-miR-1260a	Homo sapiens	293S	Kidney	Embryonic/Fetal	HITS-CLIP	POSITIVE	DIRECT	DOWN	no treatment (control)
ENSG00000060237	WNK1	hsa-miR-1260a	Homo sapiens	BT474	Mammary Gland	Cancer/Malignant	HITS-CLIP	POSITIVE	DIRECT	DOWN	NA
ENSG00000061938	TNK2	hsa-miR-1260a	Homo sapiens	293S	Kidney	Embryonic/Fetal	HITS-CLIP	POSITIVE	DIRECT	DOWN	no treatment (control)
ENSG00000062598	ELMO2	hsa-miR-1260a	Homo sapiens	293S	Kidney	Embryonic/Fetal	HITS-CLIP	POSITIVE	DIRECT	DOWN	no treatment (control)
ENSG00000065308	TRAM2	hsa-miR-1260a	Homo sapiens	BC3	Pleura	Cancer/Malignant	PAR-CLIP	POSITIVE	DIRECT	DOWN	NA
ENSG00000066926	FECH	hsa-miR-1260a	Homo sapiens	BT474	Mammary Gland	Cancer/Malignant	HITS-CLIP	POSITIVE	DIRECT	DOWN	NA
ENSG00000067208	EVI5	hsa-miR-1260a	Homo sapiens	BC1	Pleura	Cancer/Malignant	PAR-CLIP	POSITIVE	DIRECT	DOWN	NA
ENSG00000067225	PKM	hsa-miR-1260a	Homo sapiens	293S	Kidney	Embryonic/Fetal	HITS-CLIP	POSITIVE	DIRECT	DOWN	treatment:emetine
ENSG00000068400	GRIPAP1	hsa-miR-1260a	Homo sapiens	BT474	Mammary Gland	Cancer/Malignant	HITS-CLIP	POSITIVE	DIRECT	DOWN	NA
ENSG00000070214	SLC44A1	hsa-miR-1260a	Homo sapiens	BT474	Mammary Gland	Cancer/Malignant	HITS-CLIP	POSITIVE	DIRECT	DOWN	NA
ENSG00000071575	TRIB2	hsa-miR-1260a	Homo sapiens	293S	Kidney	Embryonic/Fetal	HITS-CLIP	POSITIVE	DIRECT	DOWN	treatment: arsenite
ENSG00000072736	NFATC3	hsa-miR-1260a	Homo sapiens	BT474	Mammary Gland	Cancer/Malignant	HITS-CLIP	POSITIVE	DIRECT	DOWN	NA
ENSG00000074695	LMAN1	hsa-miR-1260a	Homo sapiens	293S	Kidney	Embryonic/Fetal	HITS-CLIP	POSITIVE	DIRECT	DOWN	treatment: emetine
ENSG00000074696	PTPLAD1	hsa-miR-1260a	Homo sapiens	BCBL1	Bone Marrow	Cancer/Malignant	HITS-CLIP	POSITIVE	DIRECT	DOWN	NA
ENSG00000074696	PTPLAD1	hsa-miR-1260a	Homo sapiens	293S	Kidney	Embryonic/Fetal	HITS-CLIP	POSITIVE	DIRECT	DOWN	no treatment (control)
ENSG00000074696	PTPLAD1	hsa-miR-1260a	Homo sapiens	293S	Kidney	Embryonic/Fetal	HITS-CLIP	POSITIVE	DIRECT	DOWN	treatment: arsenite
ENSG00000074696	PTPLAD1	hsa-miR-1260a	Homo sapiens	293S	Kidney	Embryonic/Fetal	HITS-CLIP	POSITIVE	DIRECT	DOWN	treatment: emetine
ENSG00000074696	PTPLAD1	hsa-miR-1260a	Homo sapiens	BT474	Mammary Gland	Cancer/Malignant	HITS-CLIP	POSITIVE	DIRECT	DOWN	NA
ENSG00000079459	FDFT1	hsa-miR-1260a	Homo sapiens	293S	Kidney	Embryonic/Fetal	HITS-CLIP	POSITIVE	DIRECT	DOWN	no treatment (control)
ENSG00000081692	JMJD4	hsa-miR-1260a	Homo sapiens	293S	Kidney	Embryonic/Fetal	HITS-CLIP	POSITIVE	DIRECT	DOWN	no treatment (control)
ENSG00000082898	XPO1	hsa-miR-1260a	Homo sapiens	293S	Kidney	Embryonic/Fetal	HITS-CLIP	POSITIVE	DIRECT	DOWN	no treatment (control)
ENSG00000083312	TNPO1	hsa-miR-1260a	Homo sapiens	BC1	Pleura	Cancer/Malignant	PAR-CLIP	POSITIVE	DIRECT	DOWN	NA
ENSG00000083312	TNPO1	hsa-miR-1260a	Homo sapiens	LCLBACD3	NA	Normal/Primary	PAR-CLIP	POSITIVE	DIRECT	DOWN	NA
ENSG00000083642	PDS5B	hsa-miR-1260a	Homo sapiens	293S	Kidney	Embryonic/Fetal	HITS-CLIP	POSITIVE	DIRECT	DOWN	no treatment (control)
ENSG00000085274	MYNN	hsa-miR-1260a	Homo sapiens	BT474	Mammary Gland	Cancer/Malignant	HITS-CLIP	POSITIVE	DIRECT	DOWN	NA
ENSG00000086062	B4GALT1	hsa-miR-1260a	Homo sapiens	BT474	Mammary Gland	Cancer/Malignant	HITS-CLIP	POSITIVE	DIRECT	DOWN	NA
ENSG00000088205	DDX18	hsa-miR-1260a	Homo sapiens	LCL35	NA	Normal/Primary	PAR-CLIP	POSITIVE	DIRECT	DOWN	NA
ENSG00000088247	KHSRP	hsa-miR-1260a	Homo sapiens	BC3	Pleura	Cancer/Malignant	PAR-CLIP	POSITIVE	DIRECT	DOWN	NA
ENSG00000088930	XRN2	hsa-miR-1260a	Homo sapiens	BT474	Mammary Gland	Cancer/Malignant	HITS-CLIP	POSITIVE	DIRECT	DOWN	NA
ENSG00000089154	GCN1L1	hsa-miR-1260a	Homo sapiens	BCBL1	Bone Marrow	Cancer/Malignant	HITS-CLIP	POSITIVE	DIRECT	DOWN	NA
ENSG00000091428	RAPGEF4	hsa-miR-1260a	Homo sapiens	293S	Kidney	Embryonic/Fetal	HITS-CLIP	POSITIVE	DIRECT	DOWN	treatment:emetine
ENSG00000092847	AGO1	hsa-miR-1260a	Homo sapiens	293S	Kidney	Embryonic/Fetal	HITS-CLIP	POSITIVE	DIRECT	DOWN	no treatment (control)
ENSG00000095564	BTAF1	hsa-miR-1260a	Homo sapiens	BC1	Pleura	Cancer/Malignant	PAR-CLIP	POSITIVE	DIRECT	DOWN	NA
ENSG00000095574	IKZF5	hsa-miR-1260a	Homo sapiens	BC1	Pleura	Cancer/Malignant	PAR-CLIP	POSITIVE	DIRECT	DOWN	NA
ENSG00000097007	ABL1	hsa-miR-1260a	Homo sapiens	BT474	Mammary Gland	Cancer/Malignant	HITS-CLIP	POSITIVE	DIRECT	DOWN	NA
ENSG00000097046	CDC7	hsa-miR-1260a	Homo sapiens	293S	Kidney	Embryonic/Fetal	HITS-CLIP	POSITIVE	DIRECT	DOWN	treatment: emetine
ENSG00000099194	SCD	hsa-miR-1260a	Homo sapiens	BT474	Mammary Gland	Cancer/Malignant	HITS-CLIP	POSITIVE	DIRECT	DOWN	NA
ENSG00000099364	FBXL19	hsa-miR-1260a	Homo sapiens	293S	Kidney	Embryonic/Fetal	HITS-CLIP	POSITIVE	DIRECT	DOWN	treatment:hippuristanol
ENSG00000099783	HNRNPM	hsa-miR-1260a	Homo sapiens	293S	Kidney	Embryonic/Fetal	HITS-CLIP	POSITIVE	DIRECT	DOWN	treatment:hippuristanol
ENSG00000099875	MKNK2	hsa-miR-1260a	Homo sapiens	BC3	Pleura	Cancer/Malignant	PAR-CLIP	POSITIVE	DIRECT	DOWN	NA
ENSG00000100109	TFIP11	hsa-miR-1260a	Homo sapiens	293S	Kidney	Embryonic/Fetal	HITS-CLIP	POSITIVE	DIRECT	DOWN	no treatment (control)
ENSG00000100258	LMF2	hsa-miR-1260a	Homo sapiens	BCBL1	Bone Marrow	Cancer/Malignant	HITS-CLIP	POSITIVE	DIRECT	DOWN	NA
ENSG00000100258	LMF2	hsa-miR-1260a	Homo sapiens	293S	Kidney	Embryonic/Fetal	HITS-CLIP	POSITIVE	DIRECT	DOWN	no treatment (control)
ENSG00000100354	TNRC6B	hsa-miR-1260a	Homo sapiens	BT474	Mammary Gland	Cancer/Malignant	HITS-CLIP	POSITIVE	DIRECT	DOWN	NA
ENSG00000100364	KIAA0930	hsa-miR-1260a	Homo sapiens	293S	Kidney	Embryonic/Fetal	HITS-CLIP	POSITIVE	DIRECT	DOWN	no treatment (control)
ENSG00000100376	FAM118A	hsa-miR-1260a	Homo sapiens	293S	Kidney	Embryonic/Fetal	HITS-CLIP	POSITIVE	DIRECT	DOWN	treatment:emetine
ENSG00000100393	EP300	hsa-miR-1260a	Homo sapiens	293S	Kidney	Embryonic/Fetal	HITS-CLIP	POSITIVE	DIRECT	DOWN	treatment: emetine
ENSG00000100403	ZC3H7B	hsa-miR-1260a	Homo sapiens	293S	Kidney	Embryonic/Fetal	HITS-CLIP	POSITIVE	DIRECT	DOWN	treatment:emetine
ENSG00000100425	BRD1	hsa-miR-1260a	Homo sapiens	293S	Kidney	Embryonic/Fetal	HITS-CLIP	POSITIVE	DIRECT	DOWN	treatment: arsenite
ENSG00000100426	ZBED4	hsa-miR-1260a	Homo sapiens	293S	Kidney	Embryonic/Fetal	HITS-CLIP	POSITIVE	DIRECT	DOWN	treatment: emetine
ENSG00000100614	PPM1A	hsa-miR-1260a	Homo sapiens	EF3DAGO2	NA	Normal/Primary	PAR-CLIP	POSITIVE	DIRECT	DOWN	NA
ENSG00000100614	PPM1A	hsa-miR-1260a	Homo sapiens	BT474	Mammary Gland	Cancer/Malignant	HITS-CLIP	POSITIVE	DIRECT	DOWN	NA
ENSG00000100644	HIF1A	hsa-miR-1260a	Homo sapiens	BC1	Pleura	Cancer/Malignant	PAR-CLIP	POSITIVE	DIRECT	DOWN	NA
ENSG00000100852	ARHGAP5	hsa-miR-1260a	Homo sapiens	293S	Kidney	Embryonic/Fetal	HITS-CLIP	POSITIVE	DIRECT	DOWN	treatment: arsenite
ENSG00000101152	DNAJC5	hsa-miR-1260a	Homo sapiens	BT474	Mammary Gland	Cancer/Malignant	HITS-CLIP	POSITIVE	DIRECT	DOWN	NA
ENSG00000101745	ANKRD12	hsa-miR-1260a	Homo sapiens	BT474	Mammary Gland	Cancer/Malignant	HITS-CLIP	POSITIVE	DIRECT	DOWN	NA
ENSG00000102030	NAA10	hsa-miR-1260a	Homo sapiens	293S	Kidney	Embryonic/Fetal	HITS-CLIP	POSITIVE	DIRECT	DOWN	treatment:emetine
ENSG00000102100	SLC35A2	hsa-miR-1260a	Homo sapiens	293S	Kidney	Embryonic/Fetal	HITS-CLIP	POSITIVE	DIRECT	DOWN	treatment:emetine
ENSG00000102225	CDK16	hsa-miR-1260a	Homo sapiens	293S	Kidney	Embryonic/Fetal	HITS-CLIP	POSITIVE	DIRECT	DOWN	treatment: emetine
ENSG00000102804	TSC22D1	hsa-miR-1260a	Homo sapiens	293S	Kidney	Embryonic/Fetal	HITS-CLIP	POSITIVE	DIRECT	DOWN	no treatment (control)
ENSG00000103404	USP31	hsa-miR-1260a	Homo sapiens	293S	Kidney	Embryonic/Fetal	HITS-CLIP	POSITIVE	DIRECT	DOWN	treatment: arsenite
ENSG00000103404	USP31	hsa-miR-1260a	Homo sapiens	293S	Kidney	Embryonic/Fetal	HITS-CLIP	POSITIVE	DIRECT	DOWN	treatment: emetine
ENSG00000103769	RAB11A	hsa-miR-1260a	Homo sapiens	BT474	Mammary Gland	Cancer/Malignant	HITS-CLIP	POSITIVE	DIRECT	DOWN	NA
ENSG00000104140	RHOV	hsa-miR-1260a	Homo sapiens	293S	Kidney	Embryonic/Fetal	HITS-CLIP	POSITIVE	DIRECT	DOWN	no treatment (control)
ENSG00000104164	BLOC1S6	hsa-miR-1260a	Homo sapiens	BC1	Pleura	Cancer/Malignant	PAR-CLIP	POSITIVE	DIRECT	DOWN	NA
ENSG00000104312	RIPK2	hsa-miR-1260a	Homo sapiens	BT474	Mammary Gland	Cancer/Malignant	HITS-CLIP	POSITIVE	DIRECT	DOWN	NA
ENSG00000104529	EEF1D	hsa-miR-1260a	Homo sapiens	293S	Kidney	Embryonic/Fetal	HITS-CLIP	POSITIVE	DIRECT	DOWN	no treatment (control)
ENSG00000105011	ASF1B	hsa-miR-1260a	Homo sapiens	293S	Kidney	Embryonic/Fetal	HITS-CLIP	POSITIVE	DIRECT	DOWN	no treatment (control)
ENSG00000105438	KDELR1	hsa-miR-1260a	Homo sapiens	293S	Kidney	Embryonic/Fetal	HITS-CLIP	POSITIVE	DIRECT	DOWN	treatment: arsenite
ENSG00000105755	ETHE1	hsa-miR-1260a	Homo sapiens	BC3	Pleura	Cancer/Malignant	PAR-CLIP	POSITIVE	DIRECT	DOWN	NA
ENSG00000105755	ETHE1	hsa-miR-1260a	Homo sapiens	LCL35	NA	Normal/Primary	PAR-CLIP	POSITIVE	DIRECT	DOWN	NA
ENSG00000105755	ETHE1	hsa-miR-1260a	Homo sapiens	LCLBACD1	NA	Normal/Primary	PAR-CLIP	POSITIVE	DIRECT	DOWN	NA
ENSG00000105755	ETHE1	hsa-miR-1260a	Homo sapiens	LCLBACD3	NA	Normal/Primary	PAR-CLIP	POSITIVE	DIRECT	DOWN	NA
ENSG00000105755	ETHE1	hsa-miR-1260a	Homo sapiens	LCLBAC	NA	Normal/Primary	PAR-CLIP	POSITIVE	DIRECT	DOWN	NA
ENSG00000106348	IMPDH1	hsa-miR-1260a	Homo sapiens	293S	Kidney	Embryonic/Fetal	HITS-CLIP	POSITIVE	DIRECT	DOWN	no treatment (control)
ENSG00000106799	TGFBR1	hsa-miR-1260a	Homo sapiens	BT474	Mammary Gland	Cancer/Malignant	HITS-CLIP	POSITIVE	DIRECT	DOWN	NA
ENSG00000107185	RGP1	hsa-miR-1260a	Homo sapiens	293S	Kidney	Embryonic/Fetal	HITS-CLIP	POSITIVE	DIRECT	DOWN	no treatment (control)
ENSG00000108256	NUFIP2	hsa-miR-1260a	Homo sapiens	293S	Kidney	Embryonic/Fetal	HITS-CLIP	POSITIVE	DIRECT	DOWN	no treatment (control)
ENSG00000109606	DHX15	hsa-miR-1260a	Homo sapiens	293S	Kidney	Embryonic/Fetal	HITS-CLIP	POSITIVE	DIRECT	DOWN	treatment: emetine
ENSG00000109670	FBXW7	hsa-miR-1260a	Homo sapiens	BCBL1	Bone Marrow	Cancer/Malignant	HITS-CLIP	POSITIVE	DIRECT	DOWN	NA
ENSG00000110429	FBXO3	hsa-miR-1260a	Homo sapiens	BCBL1	Bone Marrow	Cancer/Malignant	HITS-CLIP	POSITIVE	DIRECT	DOWN	NA
ENSG00000110429	FBXO3	hsa-miR-1260a	Homo sapiens	293S	Kidney	Embryonic/Fetal	HITS-CLIP	POSITIVE	DIRECT	DOWN	treatment: arsenite
ENSG00000110429	FBXO3	hsa-miR-1260a	Homo sapiens	293S	Kidney	Embryonic/Fetal	HITS-CLIP	POSITIVE	DIRECT	DOWN	treatment:hippuristanol
ENSG00000110925	CSRNP2	hsa-miR-1260a	Homo sapiens	293S	Kidney	Embryonic/Fetal	HITS-CLIP	POSITIVE	DIRECT	DOWN	no treatment (control)
ENSG00000110931	CAMKK2	hsa-miR-1260a	Homo sapiens	293S	Kidney	Embryonic/Fetal	HITS-CLIP	POSITIVE	DIRECT	DOWN	treatment: emetine
ENSG00000111371	SLC38A1	hsa-miR-1260a	Homo sapiens	BC3	Pleura	Cancer/Malignant	PAR-CLIP	POSITIVE	DIRECT	DOWN	NA
ENSG00000111669	TPI1	hsa-miR-1260a	Homo sapiens	293S	Kidney	Embryonic/Fetal	HITS-CLIP	POSITIVE	DIRECT	DOWN	no treatment (control)
ENSG00000111802	TDP2	hsa-miR-1260a	Homo sapiens	BC1	Pleura	Cancer/Malignant	PAR-CLIP	POSITIVE	DIRECT	DOWN	NA
ENSG00000112096	SOD2	hsa-miR-1260a	Homo sapiens	293S	Kidney	Embryonic/Fetal	HITS-CLIP	POSITIVE	DIRECT	DOWN	no treatment (control)
ENSG00000112249	ASCC3	hsa-miR-1260a	Homo sapiens	BT474	Mammary Gland	Cancer/Malignant	HITS-CLIP	POSITIVE	DIRECT	DOWN	NA
ENSG00000112419	PHACTR2	hsa-miR-1260a	Homo sapiens	293S	Kidney	Embryonic/Fetal	HITS-CLIP	POSITIVE	DIRECT	DOWN	treatment: emetine
ENSG00000112658	SRF	hsa-miR-1260a	Homo sapiens	293S	Kidney	Embryonic/Fetal	HITS-CLIP	POSITIVE	DIRECT	DOWN	no treatment (control)
ENSG00000112972	HMGCS1	hsa-miR-1260a	Homo sapiens	293S	Kidney	Embryonic/Fetal	HITS-CLIP	POSITIVE	DIRECT	DOWN	treatment: arsenite
ENSG00000113369	ARRDC3	hsa-miR-1260a	Homo sapiens	BT474	Mammary Gland	Cancer/Malignant	HITS-CLIP	POSITIVE	DIRECT	DOWN	NA
ENSG00000113583	C5orf15	hsa-miR-1260a	Homo sapiens	BC1	Pleura	Cancer/Malignant	PAR-CLIP	POSITIVE	DIRECT	DOWN	NA
ENSG00000113595	TRIM23	hsa-miR-1260a	Homo sapiens	BC1	Pleura	Cancer/Malignant	PAR-CLIP	POSITIVE	DIRECT	DOWN	NA
ENSG00000113716	HMGXB3	hsa-miR-1260a	Homo sapiens	293S	Kidney	Embryonic/Fetal	HITS-CLIP	POSITIVE	DIRECT	DOWN	treatment: emetine
ENSG00000113739	STC2	hsa-miR-1260a	Homo sapiens	BT474	Mammary Gland	Cancer/Malignant	HITS-CLIP	POSITIVE	DIRECT	DOWN	NA
ENSG00000114554	PLXNA1	hsa-miR-1260a	Homo sapiens	293S	Kidney	Embryonic/Fetal	HITS-CLIP	POSITIVE	DIRECT	DOWN	no treatment (control)
ENSG00000114648	KLHL18	hsa-miR-1260a	Homo sapiens	293S	Kidney	Embryonic/Fetal	HITS-CLIP	POSITIVE	DIRECT	DOWN	treatment:emetine
ENSG00000114739	ACVR2B	hsa-miR-1260a	Homo sapiens	BT474	Mammary Gland	Cancer/Malignant	HITS-CLIP	POSITIVE	DIRECT	DOWN	NA
ENSG00000114861	FOXP1	hsa-miR-1260a	Homo sapiens	BT474	Mammary Gland	Cancer/Malignant	HITS-CLIP	POSITIVE	DIRECT	DOWN	NA
ENSG00000114867	EIF4G1	hsa-miR-1260a	Homo sapiens	293S	Kidney	Embryonic/Fetal	HITS-CLIP	POSITIVE	DIRECT	DOWN	no treatment (control)
ENSG00000114978	MOB1A	hsa-miR-1260a	Homo sapiens	BC3	Pleura	Cancer/Malignant	PAR-CLIP	POSITIVE	DIRECT	DOWN	NA
ENSG00000115295	CLIP4	hsa-miR-1260a	Homo sapiens	293S	Kidney	Embryonic/Fetal	HITS-CLIP	POSITIVE	DIRECT	DOWN	treatment:emetine
ENSG00000115306	SPTBN1	hsa-miR-1260a	Homo sapiens	BCBL1	Bone Marrow	Cancer/Malignant	HITS-CLIP	POSITIVE	DIRECT	DOWN	NA
ENSG00000115459	ELMOD3	hsa-miR-1260a	Homo sapiens	293S	Kidney	Embryonic/Fetal	HITS-CLIP	POSITIVE	DIRECT	DOWN	no treatment (control)
ENSG00000115661	STK16	hsa-miR-1260a	Homo sapiens	293S	Kidney	Embryonic/Fetal	HITS-CLIP	POSITIVE	DIRECT	DOWN	no treatment (control)
ENSG00000115694	STK25	hsa-miR-1260a	Homo sapiens	293S	Kidney	Embryonic/Fetal	HITS-CLIP	POSITIVE	DIRECT	DOWN	no treatment (control)
ENSG00000115762	PLEKHB2	hsa-miR-1260a	Homo sapiens	293S	Kidney	Embryonic/Fetal	HITS-CLIP	POSITIVE	DIRECT	DOWN	no treatment (control)
ENSG00000115762	PLEKHB2	hsa-miR-1260a	Homo sapiens	BT474	Mammary Gland	Cancer/Malignant	HITS-CLIP	POSITIVE	DIRECT	DOWN	NA
ENSG00000116171	SCP2	hsa-miR-1260a	Homo sapiens	BT474	Mammary Gland	Cancer/Malignant	HITS-CLIP	POSITIVE	DIRECT	DOWN	NA
ENSG00000116984	MTR	hsa-miR-1260a	Homo sapiens	293S	Kidney	Embryonic/Fetal	HITS-CLIP	POSITIVE	DIRECT	DOWN	no treatment (control)
ENSG00000117139	KDM5B	hsa-miR-1260a	Homo sapiens	BC3	Pleura	Cancer/Malignant	PAR-CLIP	POSITIVE	DIRECT	DOWN	NA
ENSG00000117748	RPA2	hsa-miR-1260a	Homo sapiens	293S	Kidney	Embryonic/Fetal	HITS-CLIP	POSITIVE	DIRECT	DOWN	treatment:emetine
ENSG00000117748	RPA2	hsa-miR-1260a	Homo sapiens	293S	Kidney	Embryonic/Fetal	HITS-CLIP	POSITIVE	DIRECT	DOWN	treatment:hippuristanol
ENSG00000118058	KMT2A	hsa-miR-1260a	Homo sapiens	BT474	Mammary Gland	Cancer/Malignant	HITS-CLIP	POSITIVE	DIRECT	DOWN	NA
ENSG00000118965	WDR35	hsa-miR-1260a	Homo sapiens	293S	Kidney	Embryonic/Fetal	HITS-CLIP	POSITIVE	DIRECT	DOWN	no treatment (control)
ENSG00000119041	GTF3C3	hsa-miR-1260a	Homo sapiens	BT474	Mammary Gland	Cancer/Malignant	HITS-CLIP	POSITIVE	DIRECT	DOWN	NA
ENSG00000119138	KLF9	hsa-miR-1260a	Homo sapiens	293S	Kidney	Embryonic/Fetal	HITS-CLIP	POSITIVE	DIRECT	DOWN	treatment:hippuristanol
ENSG00000119314	PTBP3	hsa-miR-1260a	Homo sapiens	LCLBAC	NA	Normal/Primary	PAR-CLIP	POSITIVE	DIRECT	DOWN	NA
ENSG00000120306	CYSTM1	hsa-miR-1260a	Homo sapiens	BC1	Pleura	Cancer/Malignant	PAR-CLIP	POSITIVE	DIRECT	DOWN	NA
ENSG00000120738	EGR1	hsa-miR-1260a	Homo sapiens	BCBL1	Bone Marrow	Cancer/Malignant	HITS-CLIP	POSITIVE	DIRECT	DOWN	NA
ENSG00000120738	EGR1	hsa-miR-1260a	Homo sapiens	293S	Kidney	Embryonic/Fetal	HITS-CLIP	POSITIVE	DIRECT	DOWN	no treatment (control)
ENSG00000120738	EGR1	hsa-miR-1260a	Homo sapiens	293S	Kidney	Embryonic/Fetal	HITS-CLIP	POSITIVE	DIRECT	DOWN	treatment: arsenite
ENSG00000120738	EGR1	hsa-miR-1260a	Homo sapiens	BT474	Mammary Gland	Cancer/Malignant	HITS-CLIP	POSITIVE	DIRECT	DOWN	NA
ENSG00000120889	TNFRSF10B	hsa-miR-1260a	Homo sapiens	293S	Kidney	Embryonic/Fetal	HITS-CLIP	POSITIVE	DIRECT	DOWN	no treatment (control)
ENSG00000120889	TNFRSF10B	hsa-miR-1260a	Homo sapiens	293S	Kidney	Embryonic/Fetal	HITS-CLIP	POSITIVE	DIRECT	DOWN	treatment: emetine
ENSG00000121579	NAA50	hsa-miR-1260a	Homo sapiens	BC1	Pleura	Cancer/Malignant	PAR-CLIP	POSITIVE	DIRECT	DOWN	NA
ENSG00000121905	HPCA	hsa-miR-1260a	Homo sapiens	293S	Kidney	Embryonic/Fetal	HITS-CLIP	POSITIVE	DIRECT	DOWN	no treatment (control)
ENSG00000122126	OCRL	hsa-miR-1260a	Homo sapiens	BC3	Pleura	Cancer/Malignant	PAR-CLIP	POSITIVE	DIRECT	DOWN	NA
ENSG00000122390	NAA60	hsa-miR-1260a	Homo sapiens	BT474	Mammary Gland	Cancer/Malignant	HITS-CLIP	POSITIVE	DIRECT	DOWN	NA
ENSG00000123066	MED13L	hsa-miR-1260a	Homo sapiens	293S	Kidney	Embryonic/Fetal	HITS-CLIP	POSITIVE	DIRECT	DOWN	no treatment (control)
ENSG00000123739	PLA2G12A	hsa-miR-1260a	Homo sapiens	293S	Kidney	Embryonic/Fetal	HITS-CLIP	POSITIVE	DIRECT	DOWN	treatment: arsenite
ENSG00000123739	PLA2G12A	hsa-miR-1260a	Homo sapiens	293S	Kidney	Embryonic/Fetal	HITS-CLIP	POSITIVE	DIRECT	DOWN	treatment:hippuristanol
ENSG00000124209	RAB22A	hsa-miR-1260a	Homo sapiens	BC1	Pleura	Cancer/Malignant	PAR-CLIP	POSITIVE	DIRECT	DOWN	NA
ENSG00000124222	STX16	hsa-miR-1260a	Homo sapiens	293S	Kidney	Embryonic/Fetal	HITS-CLIP	POSITIVE	DIRECT	DOWN	treatment:hippuristanol
ENSG00000124222	STX16	hsa-miR-1260a	Homo sapiens	293S	Kidney	Embryonic/Fetal	HITS-CLIP	POSITIVE	DIRECT	DOWN	no treatment (control)
ENSG00000124535	WRNIP1	hsa-miR-1260a	Homo sapiens	293S	Kidney	Embryonic/Fetal	HITS-CLIP	POSITIVE	DIRECT	DOWN	no treatment (control)
ENSG00000124942	AHNAK	hsa-miR-1260a	Homo sapiens	BT474	Mammary Gland	Cancer/Malignant	HITS-CLIP	POSITIVE	DIRECT	DOWN	NA
ENSG00000125037	EMC3	hsa-miR-1260a	Homo sapiens	293S	Kidney	Embryonic/Fetal	HITS-CLIP	POSITIVE	DIRECT	DOWN	no treatment (control)
ENSG00000125967	NECAB3	hsa-miR-1260a	Homo sapiens	293S	Kidney	Embryonic/Fetal	HITS-CLIP	POSITIVE	DIRECT	DOWN	treatment:emetine
ENSG00000126016	AMOT	hsa-miR-1260a	Homo sapiens	293S	Kidney	Embryonic/Fetal	HITS-CLIP	POSITIVE	DIRECT	DOWN	treatment:hippuristanol
ENSG00000126461	SCAF1	hsa-miR-1260a	Homo sapiens	293S	Kidney	Embryonic/Fetal	HITS-CLIP	POSITIVE	DIRECT	DOWN	no treatment (control)
ENSG00000127328	RAB3IP	hsa-miR-1260a	Homo sapiens	BCBL1	Bone Marrow	Cancer/Malignant	HITS-CLIP	POSITIVE	DIRECT	DOWN	NA
ENSG00000128918	ALDH1A2	hsa-miR-1260a	Homo sapiens	293S	Kidney	Embryonic/Fetal	HITS-CLIP	POSITIVE	DIRECT	DOWN	treatment: emetine
ENSG00000129559	NEDD8	hsa-miR-1260a	Homo sapiens	BT474	Mammary Gland	Cancer/Malignant	HITS-CLIP	POSITIVE	DIRECT	DOWN	NA
ENSG00000129675	ARHGEF6	hsa-miR-1260a	Homo sapiens	293S	Kidney	Embryonic/Fetal	HITS-CLIP	POSITIVE	DIRECT	DOWN	treatment: emetine
ENSG00000130299	GTPBP3	hsa-miR-1260a	Homo sapiens	BT474	Mammary Gland	Cancer/Malignant	HITS-CLIP	POSITIVE	DIRECT	DOWN	NA
ENSG00000130305	NSUN5	hsa-miR-1260a	Homo sapiens	293S	Kidney	Embryonic/Fetal	HITS-CLIP	POSITIVE	DIRECT	DOWN	treatment:emetine
ENSG00000130309	COLGALT1	hsa-miR-1260a	Homo sapiens	BT474	Mammary Gland	Cancer/Malignant	HITS-CLIP	POSITIVE	DIRECT	DOWN	NA
ENSG00000130414	NDUFA10	hsa-miR-1260a	Homo sapiens	BC3	Pleura	Cancer/Malignant	HITS-CLIP	POSITIVE	DIRECT	DOWN	NA
ENSG00000130414	NDUFA10	hsa-miR-1260a	Homo sapiens	BCBL1	Bone Marrow	Cancer/Malignant	HITS-CLIP	POSITIVE	DIRECT	DOWN	NA
ENSG00000130414	NDUFA10	hsa-miR-1260a	Homo sapiens	BT474	Mammary Gland	Cancer/Malignant	HITS-CLIP	POSITIVE	DIRECT	DOWN	NA
ENSG00000130726	TRIM28	hsa-miR-1260a	Homo sapiens	293S	Kidney	Embryonic/Fetal	HITS-CLIP	POSITIVE	DIRECT	DOWN	no treatment (control)
ENSG00000130749	ZC3H4	hsa-miR-1260a	Homo sapiens	293S	Kidney	Embryonic/Fetal	HITS-CLIP	POSITIVE	DIRECT	DOWN	treatment: emetine
ENSG00000130764	LRRC47	hsa-miR-1260a	Homo sapiens	BT474	Mammary Gland	Cancer/Malignant	HITS-CLIP	POSITIVE	DIRECT	DOWN	NA
ENSG00000130766	SESN2	hsa-miR-1260a	Homo sapiens	BC3	Pleura	Cancer/Malignant	PAR-CLIP	POSITIVE	DIRECT	DOWN	NA
ENSG00000130766	SESN2	hsa-miR-1260a	Homo sapiens	293S	Kidney	Embryonic/Fetal	HITS-CLIP	POSITIVE	DIRECT	DOWN	no treatment (control)
ENSG00000130766	SESN2	hsa-miR-1260a	Homo sapiens	293S	Kidney	Embryonic/Fetal	HITS-CLIP	POSITIVE	DIRECT	DOWN	treatment: arsenite
ENSG00000130985	UBA1	hsa-miR-1260a	Homo sapiens	293S	Kidney	Embryonic/Fetal	HITS-CLIP	POSITIVE	DIRECT	DOWN	no treatment (control)
ENSG00000131844	MCCC2	hsa-miR-1260a	Homo sapiens	293S	Kidney	Embryonic/Fetal	HITS-CLIP	POSITIVE	DIRECT	DOWN	treatment: emetine
ENSG00000132388	UBE2G1	hsa-miR-1260a	Homo sapiens	BC3	Pleura	Cancer/Malignant	HITS-CLIP	POSITIVE	DIRECT	DOWN	NA
ENSG00000132388	UBE2G1	hsa-miR-1260a	Homo sapiens	293S	Kidney	Embryonic/Fetal	HITS-CLIP	POSITIVE	DIRECT	DOWN	treatment: emetine
ENSG00000132463	GRSF1	hsa-miR-1260a	Homo sapiens	BC1	Pleura	Cancer/Malignant	PAR-CLIP	POSITIVE	DIRECT	DOWN	NA
ENSG00000132463	GRSF1	hsa-miR-1260a	Homo sapiens	293S	Kidney	Embryonic/Fetal	HITS-CLIP	POSITIVE	DIRECT	DOWN	treatment:hippuristanol
ENSG00000132471	WBP2	hsa-miR-1260a	Homo sapiens	BC1	Pleura	Cancer/Malignant	PAR-CLIP	POSITIVE	DIRECT	DOWN	NA
ENSG00000132471	WBP2	hsa-miR-1260a	Homo sapiens	BC3	Pleura	Cancer/Malignant	PAR-CLIP	POSITIVE	DIRECT	DOWN	NA
ENSG00000132471	WBP2	hsa-miR-1260a	Homo sapiens	EF3DAGO2	NA	Normal/Primary	PAR-CLIP	POSITIVE	DIRECT	DOWN	NA
ENSG00000132475	H3F3B	hsa-miR-1260a	Homo sapiens	293S	Kidney	Embryonic/Fetal	HITS-CLIP	POSITIVE	DIRECT	DOWN	treatment: arsenite
ENSG00000132485	ZRANB2	hsa-miR-1260a	Homo sapiens	293S	Kidney	Embryonic/Fetal	HITS-CLIP	POSITIVE	DIRECT	DOWN	treatment:hippuristanol
ENSG00000132676	DAP3	hsa-miR-1260a	Homo sapiens	BT474	Mammary Gland	Cancer/Malignant	HITS-CLIP	POSITIVE	DIRECT	DOWN	NA
ENSG00000132688	NES	hsa-miR-1260a	Homo sapiens	293S	Kidney	Embryonic/Fetal	HITS-CLIP	POSITIVE	DIRECT	DOWN	treatment: emetine
ENSG00000132953	XPO4	hsa-miR-1260a	Homo sapiens	BC1	Pleura	Cancer/Malignant	PAR-CLIP	POSITIVE	DIRECT	DOWN	NA
ENSG00000133812	SBF2	hsa-miR-1260a	Homo sapiens	BT474	Mammary Gland	Cancer/Malignant	HITS-CLIP	POSITIVE	DIRECT	DOWN	NA
ENSG00000133935	C14orf1	hsa-miR-1260a	Homo sapiens	293S	Kidney	Embryonic/Fetal	HITS-CLIP	POSITIVE	DIRECT	DOWN	treatment: arsenite
ENSG00000133935	C14orf1	hsa-miR-1260a	Homo sapiens	BT474	Mammary Gland	Cancer/Malignant	HITS-CLIP	POSITIVE	DIRECT	DOWN	NA
ENSG00000133985	TTC9	hsa-miR-1260a	Homo sapiens	293S	Kidney	Embryonic/Fetal	HITS-CLIP	POSITIVE	DIRECT	DOWN	treatment: arsenite
ENSG00000133985	TTC9	hsa-miR-1260a	Homo sapiens	293S	Kidney	Embryonic/Fetal	HITS-CLIP	POSITIVE	DIRECT	DOWN	no treatment (control)
ENSG00000134138	MEIS2	hsa-miR-1260a	Homo sapiens	293S	Kidney	Embryonic/Fetal	HITS-CLIP	POSITIVE	DIRECT	DOWN	treatment: emetine
ENSG00000135069	PSAT1	hsa-miR-1260a	Homo sapiens	BT474	Mammary Gland	Cancer/Malignant	HITS-CLIP	POSITIVE	DIRECT	DOWN	NA
ENSG00000135241	PNPLA8	hsa-miR-1260a	Homo sapiens	BT474	Mammary Gland	Cancer/Malignant	HITS-CLIP	POSITIVE	DIRECT	DOWN	NA
ENSG00000135272	MDFIC	hsa-miR-1260a	Homo sapiens	BC1	Pleura	Cancer/Malignant	PAR-CLIP	POSITIVE	DIRECT	DOWN	NA
ENSG00000135316	SYNCRIP	hsa-miR-1260a	Homo sapiens	BT474	Mammary Gland	Cancer/Malignant	HITS-CLIP	POSITIVE	DIRECT	DOWN	NA
ENSG00000135333	EPHA7	hsa-miR-1260a	Homo sapiens	293S	Kidney	Embryonic/Fetal	HITS-CLIP	POSITIVE	DIRECT	DOWN	treatment: emetine
ENSG00000135334	AKIRIN2	hsa-miR-1260a	Homo sapiens	EF3DAGO2	NA	Normal/Primary	PAR-CLIP	POSITIVE	DIRECT	DOWN	NA
ENSG00000135476	ESPL1	hsa-miR-1260a	Homo sapiens	EF3DAGO2	NA	Normal/Primary	PAR-CLIP	POSITIVE	DIRECT	DOWN	NA
ENSG00000135476	ESPL1	hsa-miR-1260a	Homo sapiens	LCL35	NA	Normal/Primary	PAR-CLIP	POSITIVE	DIRECT	DOWN	NA
ENSG00000135486	HNRNPA1	hsa-miR-1260a	Homo sapiens	293S	Kidney	Embryonic/Fetal	HITS-CLIP	POSITIVE	DIRECT	DOWN	treatment:emetine
ENSG00000135624	CCT7	hsa-miR-1260a	Homo sapiens	BCBL1	Bone Marrow	Cancer/Malignant	HITS-CLIP	POSITIVE	DIRECT	DOWN	NA
ENSG00000135679	MDM2	hsa-miR-1260a	Homo sapiens	BC3	Pleura	Cancer/Malignant	PAR-CLIP	POSITIVE	DIRECT	DOWN	NA
ENSG00000135679	MDM2	hsa-miR-1260a	Homo sapiens	293S	Kidney	Embryonic/Fetal	HITS-CLIP	POSITIVE	DIRECT	DOWN	treatment: arsenite
ENSG00000135749	PCNXL2	hsa-miR-1260a	Homo sapiens	293S	Kidney	Embryonic/Fetal	HITS-CLIP	POSITIVE	DIRECT	DOWN	treatment:emetine
ENSG00000135912	TTLL4	hsa-miR-1260a	Homo sapiens	293S	Kidney	Embryonic/Fetal	HITS-CLIP	POSITIVE	DIRECT	DOWN	no treatment (control)
ENSG00000136279	DBNL	hsa-miR-1260a	Homo sapiens	BT474	Mammary Gland	Cancer/Malignant	HITS-CLIP	POSITIVE	DIRECT	DOWN	NA
ENSG00000136450	SRSF1	hsa-miR-1260a	Homo sapiens	293S	Kidney	Embryonic/Fetal	HITS-CLIP	POSITIVE	DIRECT	DOWN	no treatment (control)
ENSG00000136450	SRSF1	hsa-miR-1260a	Homo sapiens	293S	Kidney	Embryonic/Fetal	HITS-CLIP	POSITIVE	DIRECT	DOWN	treatment: arsenite
ENSG00000136450	SRSF1	hsa-miR-1260a	Homo sapiens	293S	Kidney	Embryonic/Fetal	HITS-CLIP	POSITIVE	DIRECT	DOWN	treatment:hippuristanol
ENSG00000136802	LRRC8A	hsa-miR-1260a	Homo sapiens	293S	Kidney	Embryonic/Fetal	HITS-CLIP	POSITIVE	DIRECT	DOWN	no treatment (control)
ENSG00000137266	SLC22A23	hsa-miR-1260a	Homo sapiens	293S	Kidney	Embryonic/Fetal	HITS-CLIP	POSITIVE	DIRECT	DOWN	treatment:emetine
ENSG00000137411	VARS2	hsa-miR-1260a	Homo sapiens	293S	Kidney	Embryonic/Fetal	HITS-CLIP	POSITIVE	DIRECT	DOWN	treatment:emetine
ENSG00000137713	PPP2R1B	hsa-miR-1260a	Homo sapiens	BT474	Mammary Gland	Cancer/Malignant	HITS-CLIP	POSITIVE	DIRECT	DOWN	NA
ENSG00000138071	ACTR2	hsa-miR-1260a	Homo sapiens	BCBL1	Bone Marrow	Cancer/Malignant	HITS-CLIP	POSITIVE	DIRECT	DOWN	NA
ENSG00000138593	SECISBP2L	hsa-miR-1260a	Homo sapiens	BT474	Mammary Gland	Cancer/Malignant	HITS-CLIP	POSITIVE	DIRECT	DOWN	NA
ENSG00000138614	VWA9	hsa-miR-1260a	Homo sapiens	293S	Kidney	Embryonic/Fetal	HITS-CLIP	POSITIVE	DIRECT	DOWN	treatment: emetine
ENSG00000139116	KIF21A	hsa-miR-1260a	Homo sapiens	293S	Kidney	Embryonic/Fetal	HITS-CLIP	POSITIVE	DIRECT	DOWN	treatment: arsenite
ENSG00000139636	LMBR1L	hsa-miR-1260a	Homo sapiens	293S	Kidney	Embryonic/Fetal	HITS-CLIP	POSITIVE	DIRECT	DOWN	no treatment (control)
ENSG00000139636	LMBR1L	hsa-miR-1260a	Homo sapiens	293S	Kidney	Embryonic/Fetal	HITS-CLIP	POSITIVE	DIRECT	DOWN	treatment: emetine
ENSG00000139645	ANKRD52	hsa-miR-1260a	Homo sapiens	293S	Kidney	Embryonic/Fetal	HITS-CLIP	POSITIVE	DIRECT	DOWN	no treatment (control)
ENSG00000139697	SBNO1	hsa-miR-1260a	Homo sapiens	BC1	Pleura	Cancer/Malignant	PAR-CLIP	POSITIVE	DIRECT	DOWN	NA
ENSG00000139697	SBNO1	hsa-miR-1260a	Homo sapiens	BC3	Pleura	Cancer/Malignant	PAR-CLIP	POSITIVE	DIRECT	DOWN	NA
ENSG00000139718	SETD1B	hsa-miR-1260a	Homo sapiens	293S	Kidney	Embryonic/Fetal	HITS-CLIP	POSITIVE	DIRECT	DOWN	treatment:emetine
ENSG00000139737	SLAIN1	hsa-miR-1260a	Homo sapiens	293S	Kidney	Embryonic/Fetal	HITS-CLIP	POSITIVE	DIRECT	DOWN	treatment:emetine
ENSG00000139926	FRMD6	hsa-miR-1260a	Homo sapiens	BC1	Pleura	Cancer/Malignant	PAR-CLIP	POSITIVE	DIRECT	DOWN	NA
ENSG00000140299	BNIP2	hsa-miR-1260a	Homo sapiens	293S	Kidney	Embryonic/Fetal	HITS-CLIP	POSITIVE	DIRECT	DOWN	treatment:hippuristanol
ENSG00000140332	TLE3	hsa-miR-1260a	Homo sapiens	293S	Kidney	Embryonic/Fetal	HITS-CLIP	POSITIVE	DIRECT	DOWN	treatment: arsenite
ENSG00000140382	HMG20A	hsa-miR-1260a	Homo sapiens	LCLBACD3	NA	Normal/Primary	PAR-CLIP	POSITIVE	DIRECT	DOWN	NA
ENSG00000140545	MFGE8	hsa-miR-1260a	Homo sapiens	293S	Kidney	Embryonic/Fetal	HITS-CLIP	POSITIVE	DIRECT	DOWN	treatment:emetine
ENSG00000140943	MBTPS1	hsa-miR-1260a	Homo sapiens	293S	Kidney	Embryonic/Fetal	HITS-CLIP	POSITIVE	DIRECT	DOWN	no treatment (control)
ENSG00000140948	ZCCHC14	hsa-miR-1260a	Homo sapiens	BC3	Pleura	Cancer/Malignant	PAR-CLIP	POSITIVE	DIRECT	DOWN	NA
ENSG00000141551	CSNK1D	hsa-miR-1260a	Homo sapiens	BT474	Mammary Gland	Cancer/Malignant	HITS-CLIP	POSITIVE	DIRECT	DOWN	NA
ENSG00000141569	TRIM65	hsa-miR-1260a	Homo sapiens	293S	Kidney	Embryonic/Fetal	HITS-CLIP	POSITIVE	DIRECT	DOWN	no treatment (control)
ENSG00000141736	ERBB2	hsa-miR-1260a	Homo sapiens	293S	Kidney	Embryonic/Fetal	HITS-CLIP	POSITIVE	DIRECT	DOWN	no treatment (control)
ENSG00000142192	APP	hsa-miR-1260a	Homo sapiens	293S	Kidney	Embryonic/Fetal	HITS-CLIP	POSITIVE	DIRECT	DOWN	no treatment (control)
ENSG00000142687	KIAA0319L	hsa-miR-1260a	Homo sapiens	BC3	Pleura	Cancer/Malignant	HITS-CLIP	POSITIVE	DIRECT	DOWN	NA
ENSG00000142687	KIAA0319L	hsa-miR-1260a	Homo sapiens	293S	Kidney	Embryonic/Fetal	HITS-CLIP	POSITIVE	DIRECT	DOWN	treatment: arsenite
ENSG00000142687	KIAA0319L	hsa-miR-1260a	Homo sapiens	BT474	Mammary Gland	Cancer/Malignant	HITS-CLIP	POSITIVE	DIRECT	DOWN	NA
ENSG00000143384	MCL1	hsa-miR-1260a	Homo sapiens	BCBL1	Bone Marrow	Cancer/Malignant	HITS-CLIP	POSITIVE	DIRECT	DOWN	NA
ENSG00000143384	MCL1	hsa-miR-1260a	Homo sapiens	BT474	Mammary Gland	Cancer/Malignant	HITS-CLIP	POSITIVE	DIRECT	DOWN	NA
ENSG00000143621	ILF2	hsa-miR-1260a	Homo sapiens	293S	Kidney	Embryonic/Fetal	HITS-CLIP	POSITIVE	DIRECT	DOWN	no treatment (control)
ENSG00000143756	FBXO28	hsa-miR-1260a	Homo sapiens	293S	Kidney	Embryonic/Fetal	HITS-CLIP	POSITIVE	DIRECT	DOWN	treatment: emetine
ENSG00000143793	C1orf35	hsa-miR-1260a	Homo sapiens	293S	Kidney	Embryonic/Fetal	HITS-CLIP	POSITIVE	DIRECT	DOWN	no treatment (control)
ENSG00000143799	PARP1	hsa-miR-1260a	Homo sapiens	293S	Kidney	Embryonic/Fetal	HITS-CLIP	POSITIVE	DIRECT	DOWN	no treatment (control)
ENSG00000143878	RHOB	hsa-miR-1260a	Homo sapiens	BT474	Mammary Gland	Cancer/Malignant	HITS-CLIP	POSITIVE	DIRECT	DOWN	NA
ENSG00000144136	SLC20A1	hsa-miR-1260a	Homo sapiens	BT474	Mammary Gland	Cancer/Malignant	HITS-CLIP	POSITIVE	DIRECT	DOWN	NA
ENSG00000145216	FIP1L1	hsa-miR-1260a	Homo sapiens	293S	Kidney	Embryonic/Fetal	HITS-CLIP	POSITIVE	DIRECT	DOWN	treatment: emetine
ENSG00000145907	G3BP1	hsa-miR-1260a	Homo sapiens	293S	Kidney	Embryonic/Fetal	HITS-CLIP	POSITIVE	DIRECT	DOWN	treatment: arsenite
ENSG00000146083	RNF44	hsa-miR-1260a	Homo sapiens	BC1	Pleura	Cancer/Malignant	PAR-CLIP	POSITIVE	DIRECT	DOWN	NA
ENSG00000147162	OGT	hsa-miR-1260a	Homo sapiens	BC3	Pleura	Cancer/Malignant	PAR-CLIP	POSITIVE	DIRECT	DOWN	NA
ENSG00000147180	ZNF711	hsa-miR-1260a	Homo sapiens	293S	Kidney	Embryonic/Fetal	HITS-CLIP	POSITIVE	DIRECT	DOWN	no treatment (control)
ENSG00000147180	ZNF711	hsa-miR-1260a	Homo sapiens	293S	Kidney	Embryonic/Fetal	HITS-CLIP	POSITIVE	DIRECT	DOWN	treatment:hippuristanol
ENSG00000147677	EIF3H	hsa-miR-1260a	Homo sapiens	BT474	Mammary Gland	Cancer/Malignant	HITS-CLIP	POSITIVE	DIRECT	DOWN	NA
ENSG00000148180	GSN	hsa-miR-1260a	Homo sapiens	293S	Kidney	Embryonic/Fetal	HITS-CLIP	POSITIVE	DIRECT	DOWN	treatment:emetine
ENSG00000148943	LIN7C	hsa-miR-1260a	Homo sapiens	BT474	Mammary Gland	Cancer/Malignant	HITS-CLIP	POSITIVE	DIRECT	DOWN	NA
ENSG00000149115	TNKS1BP1	hsa-miR-1260a	Homo sapiens	293S	Kidney	Embryonic/Fetal	HITS-CLIP	POSITIVE	DIRECT	DOWN	no treatment (control)
ENSG00000150636	CCDC102B	hsa-miR-1260a	Homo sapiens	BC3	Pleura	Cancer/Malignant	PAR-CLIP	POSITIVE	DIRECT	DOWN	NA
ENSG00000150991	UBC	hsa-miR-1260a	Homo sapiens	BCBL1	Bone Marrow	Cancer/Malignant	HITS-CLIP	POSITIVE	DIRECT	DOWN	NA
ENSG00000151292	CSNK1G3	hsa-miR-1260a	Homo sapiens	BCBL1	Bone Marrow	Cancer/Malignant	HITS-CLIP	POSITIVE	DIRECT	DOWN	NA
ENSG00000151612	ZNF827	hsa-miR-1260a	Homo sapiens	BT474	Mammary Gland	Cancer/Malignant	HITS-CLIP	POSITIVE	DIRECT	DOWN	NA
ENSG00000152102	FAM168B	hsa-miR-1260a	Homo sapiens	BC1	Pleura	Cancer/Malignant	PAR-CLIP	POSITIVE	DIRECT	DOWN	NA
ENSG00000152104	PTPN14	hsa-miR-1260a	Homo sapiens	293S	Kidney	Embryonic/Fetal	HITS-CLIP	POSITIVE	DIRECT	DOWN	no treatment (control)
ENSG00000152256	PDK1	hsa-miR-1260a	Homo sapiens	293S	Kidney	Embryonic/Fetal	HITS-CLIP	POSITIVE	DIRECT	DOWN	no treatment (control)
ENSG00000152291	TGOLN2	hsa-miR-1260a	Homo sapiens	293S	Kidney	Embryonic/Fetal	HITS-CLIP	POSITIVE	DIRECT	DOWN	treatment:hippuristanol
ENSG00000152443	ZNF776	hsa-miR-1260a	Homo sapiens	293S	Kidney	Embryonic/Fetal	HITS-CLIP	POSITIVE	DIRECT	DOWN	no treatment (control)
ENSG00000152492	CCDC50	hsa-miR-1260a	Homo sapiens	BC1	Pleura	Cancer/Malignant	PAR-CLIP	POSITIVE	DIRECT	DOWN	NA
ENSG00000152492	CCDC50	hsa-miR-1260a	Homo sapiens	BT474	Mammary Gland	Cancer/Malignant	HITS-CLIP	POSITIVE	DIRECT	DOWN	NA
ENSG00000152492	CCDC50	hsa-miR-1260a	Homo sapiens	LCLBACD3	NA	Normal/Primary	PAR-CLIP	POSITIVE	DIRECT	DOWN	NA
ENSG00000153561	RMND5A	hsa-miR-1260a	Homo sapiens	BC1	Pleura	Cancer/Malignant	PAR-CLIP	POSITIVE	DIRECT	DOWN	NA
ENSG00000153944	MSI2	hsa-miR-1260a	Homo sapiens	BT474	Mammary Gland	Cancer/Malignant	HITS-CLIP	POSITIVE	DIRECT	DOWN	NA
ENSG00000154473	BUB3	hsa-miR-1260a	Homo sapiens	BC3	Pleura	Cancer/Malignant	HITS-CLIP	POSITIVE	DIRECT	DOWN	NA
ENSG00000154473	BUB3	hsa-miR-1260a	Homo sapiens	BCBL1	Bone Marrow	Cancer/Malignant	HITS-CLIP	POSITIVE	DIRECT	DOWN	NA
ENSG00000154710	RABGEF1	hsa-miR-1260a	Homo sapiens	BC1	Pleura	Cancer/Malignant	PAR-CLIP	POSITIVE	DIRECT	DOWN	NA
ENSG00000154945	ANKRD40	hsa-miR-1260a	Homo sapiens	293S	Kidney	Embryonic/Fetal	HITS-CLIP	POSITIVE	DIRECT	DOWN	treatment: emetine
ENSG00000155111	CDK19	hsa-miR-1260a	Homo sapiens	293S	Kidney	Embryonic/Fetal	HITS-CLIP	POSITIVE	DIRECT	DOWN	no treatment (control)
ENSG00000155926	SLA	hsa-miR-1260a	Homo sapiens	LCLBAC	NA	Normal/Primary	PAR-CLIP	POSITIVE	DIRECT	DOWN	NA
ENSG00000156170	NDUFAF6	hsa-miR-1260a	Homo sapiens	BCBL1	Bone Marrow	Cancer/Malignant	HITS-CLIP	POSITIVE	DIRECT	DOWN	NA
ENSG00000156471	PTDSS1	hsa-miR-1260a	Homo sapiens	BCBL1	Bone Marrow	Cancer/Malignant	HITS-CLIP	POSITIVE	DIRECT	DOWN	NA
ENSG00000157514	TSC22D3	hsa-miR-1260a	Homo sapiens	293S	Kidney	Embryonic/Fetal	HITS-CLIP	POSITIVE	DIRECT	DOWN	no treatment (control)
ENSG00000157600	TMEM164	hsa-miR-1260a	Homo sapiens	293S	Kidney	Embryonic/Fetal	HITS-CLIP	POSITIVE	DIRECT	DOWN	no treatment (control)
ENSG00000158623	COPG2	hsa-miR-1260a	Homo sapiens	293S	Kidney	Embryonic/Fetal	HITS-CLIP	POSITIVE	DIRECT	DOWN	treatment: arsenite
ENSG00000158623	COPG2	hsa-miR-1260a	Homo sapiens	BT474	Mammary Gland	Cancer/Malignant	HITS-CLIP	POSITIVE	DIRECT	DOWN	NA
ENSG00000159217	IGF2BP1	hsa-miR-1260a	Homo sapiens	293S	Kidney	Embryonic/Fetal	HITS-CLIP	POSITIVE	DIRECT	DOWN	treatment:emetine
ENSG00000159388	BTG2	hsa-miR-1260a	Homo sapiens	293S	Kidney	Embryonic/Fetal	HITS-CLIP	POSITIVE	DIRECT	DOWN	no treatment (control)
ENSG00000159388	BTG2	hsa-miR-1260a	Homo sapiens	293S	Kidney	Embryonic/Fetal	HITS-CLIP	POSITIVE	DIRECT	DOWN	treatment:hippuristanol
ENSG00000160058	BSDC1	hsa-miR-1260a	Homo sapiens	293S	Kidney	Embryonic/Fetal	HITS-CLIP	POSITIVE	DIRECT	DOWN	treatment: arsenite
ENSG00000160193	WDR4	hsa-miR-1260a	Homo sapiens	293S	Kidney	Embryonic/Fetal	HITS-CLIP	POSITIVE	DIRECT	DOWN	treatment: arsenite
ENSG00000160298	C21orf58	hsa-miR-1260a	Homo sapiens	293S	Kidney	Embryonic/Fetal	HITS-CLIP	POSITIVE	DIRECT	DOWN	no treatment (control)
ENSG00000160360	GPSM1	hsa-miR-1260a	Homo sapiens	293S	Kidney	Embryonic/Fetal	HITS-CLIP	POSITIVE	DIRECT	DOWN	treatment:emetine
ENSG00000160551	TAOK1	hsa-miR-1260a	Homo sapiens	293S	Kidney	Embryonic/Fetal	HITS-CLIP	POSITIVE	DIRECT	DOWN	no treatment (control)
ENSG00000161526	SAP30BP	hsa-miR-1260a	Homo sapiens	293S	Kidney	Embryonic/Fetal	HITS-CLIP	POSITIVE	DIRECT	DOWN	no treatment (control)
ENSG00000161996	WDR90	hsa-miR-1260a	Homo sapiens	293S	Kidney	Embryonic/Fetal	HITS-CLIP	POSITIVE	DIRECT	DOWN	treatment:emetine
ENSG00000162066	AMDHD2	hsa-miR-1260a	Homo sapiens	293S	Kidney	Embryonic/Fetal	HITS-CLIP	POSITIVE	DIRECT	DOWN	no treatment (control)
ENSG00000162591	MEGF6	hsa-miR-1260a	Homo sapiens	BT474	Mammary Gland	Cancer/Malignant	HITS-CLIP	POSITIVE	DIRECT	DOWN	NA
ENSG00000162607	USP1	hsa-miR-1260a	Homo sapiens	BT474	Mammary Gland	Cancer/Malignant	HITS-CLIP	POSITIVE	DIRECT	DOWN	NA
ENSG00000163558	PRKCI	hsa-miR-1260a	Homo sapiens	BT474	Mammary Gland	Cancer/Malignant	HITS-CLIP	POSITIVE	DIRECT	DOWN	NA
ENSG00000163694	RBM47	hsa-miR-1260a	Homo sapiens	BC1	Pleura	Cancer/Malignant	PAR-CLIP	POSITIVE	DIRECT	DOWN	NA
ENSG00000163714	U2SURP	hsa-miR-1260a	Homo sapiens	BT474	Mammary Gland	Cancer/Malignant	HITS-CLIP	POSITIVE	DIRECT	DOWN	NA
ENSG00000163814	CDCP1	hsa-miR-1260a	Homo sapiens	BT474	Mammary Gland	Cancer/Malignant	HITS-CLIP	POSITIVE	DIRECT	DOWN	NA
ENSG00000164045	CDC25A	hsa-miR-1260a	Homo sapiens	293S	Kidney	Embryonic/Fetal	HITS-CLIP	POSITIVE	DIRECT	DOWN	no treatment (control)
ENSG00000164099	PRSS12	hsa-miR-1260a	Homo sapiens	293S	Kidney	Embryonic/Fetal	HITS-CLIP	POSITIVE	DIRECT	DOWN	no treatment (control)
ENSG00000164211	STARD4	hsa-miR-1260a	Homo sapiens	BT474	Mammary Gland	Cancer/Malignant	HITS-CLIP	POSITIVE	DIRECT	DOWN	NA
ENSG00000164237	CMBL	hsa-miR-1260a	Homo sapiens	BT474	Mammary Gland	Cancer/Malignant	HITS-CLIP	POSITIVE	DIRECT	DOWN	NA
ENSG00000164292	RHOBTB3	hsa-miR-1260a	Homo sapiens	BT474	Mammary Gland	Cancer/Malignant	HITS-CLIP	POSITIVE	DIRECT	DOWN	NA
ENSG00000164305	CASP3	hsa-miR-1260a	Homo sapiens	BC1	Pleura	Cancer/Malignant	PAR-CLIP	POSITIVE	DIRECT	DOWN	NA
ENSG00000164327	RICTOR	hsa-miR-1260a	Homo sapiens	293S	Kidney	Embryonic/Fetal	HITS-CLIP	POSITIVE	DIRECT	DOWN	no treatment (control)
ENSG00000165119	HNRNPK	hsa-miR-1260a	Homo sapiens	BT474	Mammary Gland	Cancer/Malignant	HITS-CLIP	POSITIVE	DIRECT	DOWN	NA
ENSG00000165416	SUGT1	hsa-miR-1260a	Homo sapiens	BT474	Mammary Gland	Cancer/Malignant	HITS-CLIP	POSITIVE	DIRECT	DOWN	NA
ENSG00000165678	GHITM	hsa-miR-1260a	Homo sapiens	BC3	Pleura	Cancer/Malignant	HITS-CLIP	POSITIVE	DIRECT	DOWN	NA
ENSG00000165997	ARL5B	hsa-miR-1260a	Homo sapiens	293S	Kidney	Embryonic/Fetal	HITS-CLIP	POSITIVE	DIRECT	DOWN	treatment: emetine
ENSG00000166260	COX11	hsa-miR-1260a	Homo sapiens	BT474	Mammary Gland	Cancer/Malignant	HITS-CLIP	POSITIVE	DIRECT	DOWN	NA
ENSG00000166479	TMX3	hsa-miR-1260a	Homo sapiens	293S	Kidney	Embryonic/Fetal	HITS-CLIP	POSITIVE	DIRECT	DOWN	no treatment (control)
ENSG00000166860	ZBTB39	hsa-miR-1260a	Homo sapiens	293S	Kidney	Embryonic/Fetal	HITS-CLIP	POSITIVE	DIRECT	DOWN	treatment:hippuristanol
ENSG00000166860	ZBTB39	hsa-miR-1260a	Homo sapiens	293S	Kidney	Embryonic/Fetal	HITS-CLIP	POSITIVE	DIRECT	DOWN	no treatment (control)
ENSG00000166987	MBD6	hsa-miR-1260a	Homo sapiens	293S	Kidney	Embryonic/Fetal	HITS-CLIP	POSITIVE	DIRECT	DOWN	no treatment (control)
ENSG00000167106	FAM102A	hsa-miR-1260a	Homo sapiens	293S	Kidney	Embryonic/Fetal	HITS-CLIP	POSITIVE	DIRECT	DOWN	no treatment (control)
ENSG00000167106	FAM102A	hsa-miR-1260a	Homo sapiens	293S	Kidney	Embryonic/Fetal	HITS-CLIP	POSITIVE	DIRECT	DOWN	treatment: arsenite
ENSG00000167114	SLC27A4	hsa-miR-1260a	Homo sapiens	293S	Kidney	Embryonic/Fetal	HITS-CLIP	POSITIVE	DIRECT	DOWN	treatment:hippuristanol
ENSG00000167548	KMT2D	hsa-miR-1260a	Homo sapiens	BC1	Pleura	Cancer/Malignant	PAR-CLIP	POSITIVE	DIRECT	DOWN	NA
ENSG00000167548	KMT2D	hsa-miR-1260a	Homo sapiens	BC3	Pleura	Cancer/Malignant	PAR-CLIP	POSITIVE	DIRECT	DOWN	NA
ENSG00000167548	KMT2D	hsa-miR-1260a	Homo sapiens	293S	Kidney	Embryonic/Fetal	HITS-CLIP	POSITIVE	DIRECT	DOWN	no treatment (control)
ENSG00000167548	KMT2D	hsa-miR-1260a	Homo sapiens	BT474	Mammary Gland	Cancer/Malignant	HITS-CLIP	POSITIVE	DIRECT	DOWN	NA
ENSG00000167658	EEF2	hsa-miR-1260a	Homo sapiens	293S	Kidney	Embryonic/Fetal	HITS-CLIP	POSITIVE	DIRECT	DOWN	no treatment (control)
ENSG00000167658	EEF2	hsa-miR-1260a	Homo sapiens	293S	Kidney	Embryonic/Fetal	HITS-CLIP	POSITIVE	DIRECT	DOWN	treatment:hippuristanol
ENSG00000167978	SRRM2	hsa-miR-1260a	Homo sapiens	293S	Kidney	Embryonic/Fetal	HITS-CLIP	POSITIVE	DIRECT	DOWN	treatment: arsenite
ENSG00000168036	CTNNB1	hsa-miR-1260a	Homo sapiens	LCL35	NA	Normal/Primary	PAR-CLIP	POSITIVE	DIRECT	DOWN	NA
ENSG00000168092	PAFAH1B2	hsa-miR-1260a	Homo sapiens	293S	Kidney	Embryonic/Fetal	HITS-CLIP	POSITIVE	DIRECT	DOWN	treatment: arsenite
ENSG00000168092	PAFAH1B2	hsa-miR-1260a	Homo sapiens	293S	Kidney	Embryonic/Fetal	HITS-CLIP	POSITIVE	DIRECT	DOWN	treatment:hippuristanol
ENSG00000168264	IRF2BP2	hsa-miR-1260a	Homo sapiens	293S	Kidney	Embryonic/Fetal	HITS-CLIP	POSITIVE	DIRECT	DOWN	no treatment (control)
ENSG00000168264	IRF2BP2	hsa-miR-1260a	Homo sapiens	BT474	Mammary Gland	Cancer/Malignant	HITS-CLIP	POSITIVE	DIRECT	DOWN	NA
ENSG00000168286	THAP11	hsa-miR-1260a	Homo sapiens	EF3DAGO2	NA	Normal/Primary	PAR-CLIP	POSITIVE	DIRECT	DOWN	NA
ENSG00000168395	ING5	hsa-miR-1260a	Homo sapiens	BT474	Mammary Gland	Cancer/Malignant	HITS-CLIP	POSITIVE	DIRECT	DOWN	NA
ENSG00000168438	CDC40	hsa-miR-1260a	Homo sapiens	293S	Kidney	Embryonic/Fetal	HITS-CLIP	POSITIVE	DIRECT	DOWN	treatment: emetine
ENSG00000169057	MECP2	hsa-miR-1260a	Homo sapiens	293S	Kidney	Embryonic/Fetal	HITS-CLIP	POSITIVE	DIRECT	DOWN	no treatment (control)
ENSG00000169217	CD2BP2	hsa-miR-1260a	Homo sapiens	293S	Kidney	Embryonic/Fetal	HITS-CLIP	POSITIVE	DIRECT	DOWN	no treatment (control)
ENSG00000169249	ZRSR2	hsa-miR-1260a	Homo sapiens	293S	Kidney	Embryonic/Fetal	HITS-CLIP	POSITIVE	DIRECT	DOWN	treatment: emetine
ENSG00000169592	INO80E	hsa-miR-1260a	Homo sapiens	293S	Kidney	Embryonic/Fetal	HITS-CLIP	POSITIVE	DIRECT	DOWN	no treatment (control)
ENSG00000170006	TMEM154	hsa-miR-1260a	Homo sapiens	BC3	Pleura	Cancer/Malignant	PAR-CLIP	POSITIVE	DIRECT	DOWN	NA
ENSG00000170540	ARL6IP1	hsa-miR-1260a	Homo sapiens	293S	Kidney	Embryonic/Fetal	HITS-CLIP	POSITIVE	DIRECT	DOWN	no treatment (control)
ENSG00000170540	ARL6IP1	hsa-miR-1260a	Homo sapiens	293S	Kidney	Embryonic/Fetal	HITS-CLIP	POSITIVE	DIRECT	DOWN	treatment: arsenite
ENSG00000171044	XKR6	hsa-miR-1260a	Homo sapiens	293S	Kidney	Embryonic/Fetal	HITS-CLIP	POSITIVE	DIRECT	DOWN	no treatment (control)
ENSG00000171105	INSR	hsa-miR-1260a	Homo sapiens	293S	Kidney	Embryonic/Fetal	HITS-CLIP	POSITIVE	DIRECT	DOWN	treatment: emetine
ENSG00000171988	JMJD1C	hsa-miR-1260a	Homo sapiens	BC3	Pleura	Cancer/Malignant	PAR-CLIP	POSITIVE	DIRECT	DOWN	NA
ENSG00000172667	ZMAT3	hsa-miR-1260a	Homo sapiens	293S	Kidney	Embryonic/Fetal	HITS-CLIP	POSITIVE	DIRECT	DOWN	no treatment (control)
ENSG00000172765	TMCC1	hsa-miR-1260a	Homo sapiens	293S	Kidney	Embryonic/Fetal	HITS-CLIP	POSITIVE	DIRECT	DOWN	treatment: arsenite
ENSG00000172840	PDP2	hsa-miR-1260a	Homo sapiens	BT474	Mammary Gland	Cancer/Malignant	HITS-CLIP	POSITIVE	DIRECT	DOWN	NA
ENSG00000173163	COMMD1	hsa-miR-1260a	Homo sapiens	BC1	Pleura	Cancer/Malignant	PAR-CLIP	POSITIVE	DIRECT	DOWN	NA
ENSG00000173163	COMMD1	hsa-miR-1260a	Homo sapiens	BC3	Pleura	Cancer/Malignant	PAR-CLIP	POSITIVE	DIRECT	DOWN	NA
ENSG00000173334	TRIB1	hsa-miR-1260a	Homo sapiens	BCBL1	Bone Marrow	Cancer/Malignant	HITS-CLIP	POSITIVE	DIRECT	DOWN	NA
ENSG00000173638	SLC19A1	hsa-miR-1260a	Homo sapiens	293S	Kidney	Embryonic/Fetal	HITS-CLIP	POSITIVE	DIRECT	DOWN	treatment: emetine
ENSG00000173726	TOMM20	hsa-miR-1260a	Homo sapiens	BT474	Mammary Gland	Cancer/Malignant	HITS-CLIP	POSITIVE	DIRECT	DOWN	NA
ENSG00000173805	HAP1	hsa-miR-1260a	Homo sapiens	293S	Kidney	Embryonic/Fetal	HITS-CLIP	POSITIVE	DIRECT	DOWN	treatment:emetine
ENSG00000173875	ZNF791	hsa-miR-1260a	Homo sapiens	BT474	Mammary Gland	Cancer/Malignant	HITS-CLIP	POSITIVE	DIRECT	DOWN	NA
ENSG00000173914	RBM4B	hsa-miR-1260a	Homo sapiens	293S	Kidney	Embryonic/Fetal	HITS-CLIP	POSITIVE	DIRECT	DOWN	no treatment (control)
ENSG00000174238	PITPNA	hsa-miR-1260a	Homo sapiens	BCBL1	Bone Marrow	Cancer/Malignant	HITS-CLIP	POSITIVE	DIRECT	DOWN	NA
ENSG00000174371	EXO1	hsa-miR-1260a	Homo sapiens	293S	Kidney	Embryonic/Fetal	HITS-CLIP	POSITIVE	DIRECT	DOWN	no treatment (control)
ENSG00000174500	GCSAM	hsa-miR-1260a	Homo sapiens	293S	Kidney	Embryonic/Fetal	HITS-CLIP	POSITIVE	DIRECT	DOWN	treatment:emetine
ENSG00000174748	RPL15	hsa-miR-1260a	Homo sapiens	293S	Kidney	Embryonic/Fetal	HITS-CLIP	POSITIVE	DIRECT	DOWN	no treatment (control)
ENSG00000174804	FZD4	hsa-miR-1260a	Homo sapiens	293S	Kidney	Embryonic/Fetal	HITS-CLIP	POSITIVE	DIRECT	DOWN	treatment: emetine
ENSG00000174842	GLMN	hsa-miR-1260a	Homo sapiens	293S	Kidney	Embryonic/Fetal	HITS-CLIP	POSITIVE	DIRECT	DOWN	no treatment (control)
ENSG00000175220	ARHGAP1	hsa-miR-1260a	Homo sapiens	BT474	Mammary Gland	Cancer/Malignant	HITS-CLIP	POSITIVE	DIRECT	DOWN	NA
ENSG00000175221	MED16	hsa-miR-1260a	Homo sapiens	293S	Kidney	Embryonic/Fetal	HITS-CLIP	POSITIVE	DIRECT	DOWN	treatment: arsenite
ENSG00000176095	IP6K1	hsa-miR-1260a	Homo sapiens	BC3	Pleura	Cancer/Malignant	PAR-CLIP	POSITIVE	DIRECT	DOWN	NA
ENSG00000176444	CLK2	hsa-miR-1260a	Homo sapiens	293S	Kidney	Embryonic/Fetal	HITS-CLIP	POSITIVE	DIRECT	DOWN	treatment: arsenite
ENSG00000176915	ANKLE2	hsa-miR-1260a	Homo sapiens	293S	Kidney	Embryonic/Fetal	HITS-CLIP	POSITIVE	DIRECT	DOWN	treatment:emetine
ENSG00000176973	FAM89B	hsa-miR-1260a	Homo sapiens	293S	Kidney	Embryonic/Fetal	HITS-CLIP	POSITIVE	DIRECT	DOWN	treatment: emetine
ENSG00000177169	ULK1	hsa-miR-1260a	Homo sapiens	BT474	Mammary Gland	Cancer/Malignant	HITS-CLIP	POSITIVE	DIRECT	DOWN	NA
ENSG00000177283	FZD8	hsa-miR-1260a	Homo sapiens	293S	Kidney	Embryonic/Fetal	HITS-CLIP	POSITIVE	DIRECT	DOWN	treatment: emetine
ENSG00000177479	ARIH2	hsa-miR-1260a	Homo sapiens	293S	Kidney	Embryonic/Fetal	HITS-CLIP	POSITIVE	DIRECT	DOWN	treatment: emetine
ENSG00000177600	RPLP2	hsa-miR-1260a	Homo sapiens	BCBL1	Bone Marrow	Cancer/Malignant	HITS-CLIP	POSITIVE	DIRECT	DOWN	NA
ENSG00000178177	LCORL	hsa-miR-1260a	Homo sapiens	293S	Kidney	Embryonic/Fetal	HITS-CLIP	POSITIVE	DIRECT	DOWN	no treatment (control)
ENSG00000178252	WDR6	hsa-miR-1260a	Homo sapiens	293S	Kidney	Embryonic/Fetal	HITS-CLIP	POSITIVE	DIRECT	DOWN	treatment: arsenite
ENSG00000178695	KCTD12	hsa-miR-1260a	Homo sapiens	293S	Kidney	Embryonic/Fetal	HITS-CLIP	POSITIVE	DIRECT	DOWN	treatment:emetine
ENSG00000179222	MAGED1	hsa-miR-1260a	Homo sapiens	BT474	Mammary Gland	Cancer/Malignant	HITS-CLIP	POSITIVE	DIRECT	DOWN	NA
ENSG00000179627	ZBTB42	hsa-miR-1260a	Homo sapiens	BC1	Pleura	Cancer/Malignant	PAR-CLIP	POSITIVE	DIRECT	DOWN	NA
ENSG00000179889	PDXDC1	hsa-miR-1260a	Homo sapiens	293S	Kidney	Embryonic/Fetal	HITS-CLIP	POSITIVE	DIRECT	DOWN	no treatment (control)
ENSG00000180694	TMEM64	hsa-miR-1260a	Homo sapiens	BC1	Pleura	Cancer/Malignant	PAR-CLIP	POSITIVE	DIRECT	DOWN	NA
ENSG00000180818	HOXC10	hsa-miR-1260a	Homo sapiens	BT474	Mammary Gland	Cancer/Malignant	HITS-CLIP	POSITIVE	DIRECT	DOWN	NA
ENSG00000180917	CMTR2	hsa-miR-1260a	Homo sapiens	293S	Kidney	Embryonic/Fetal	HITS-CLIP	POSITIVE	DIRECT	DOWN	no treatment (control)
ENSG00000180921	FAM83H	hsa-miR-1260a	Homo sapiens	BT474	Mammary Gland	Cancer/Malignant	HITS-CLIP	POSITIVE	DIRECT	DOWN	NA
ENSG00000181192	DHTKD1	hsa-miR-1260a	Homo sapiens	BT474	Mammary Gland	Cancer/Malignant	HITS-CLIP	POSITIVE	DIRECT	DOWN	NA
ENSG00000181555	SETD2	hsa-miR-1260a	Homo sapiens	293S	Kidney	Embryonic/Fetal	HITS-CLIP	POSITIVE	DIRECT	DOWN	no treatment (control)
ENSG00000182149	IST1	hsa-miR-1260a	Homo sapiens	BC3	Pleura	Cancer/Malignant	PAR-CLIP	POSITIVE	DIRECT	DOWN	NA
ENSG00000182504	CEP97	hsa-miR-1260a	Homo sapiens	293S	Kidney	Embryonic/Fetal	HITS-CLIP	POSITIVE	DIRECT	DOWN	no treatment (control)
ENSG00000182628	SKA2	hsa-miR-1260a	Homo sapiens	BT474	Mammary Gland	Cancer/Malignant	HITS-CLIP	POSITIVE	DIRECT	DOWN	NA
ENSG00000182831	C16orf72	hsa-miR-1260a	Homo sapiens	BT474	Mammary Gland	Cancer/Malignant	HITS-CLIP	POSITIVE	DIRECT	DOWN	NA
ENSG00000184508	HDDC3	hsa-miR-1260a	Homo sapiens	293S	Kidney	Embryonic/Fetal	HITS-CLIP	POSITIVE	DIRECT	DOWN	treatment:hippuristanol
ENSG00000184517	ZFP1	hsa-miR-1260a	Homo sapiens	BT474	Mammary Gland	Cancer/Malignant	HITS-CLIP	POSITIVE	DIRECT	DOWN	NA
ENSG00000184743	ATL3	hsa-miR-1260a	Homo sapiens	BT474	Mammary Gland	Cancer/Malignant	HITS-CLIP	POSITIVE	DIRECT	DOWN	NA
ENSG00000184863	RBM33	hsa-miR-1260a	Homo sapiens	293S	Kidney	Embryonic/Fetal	HITS-CLIP	POSITIVE	DIRECT	DOWN	no treatment (control)
ENSG00000185278	ZBTB37	hsa-miR-1260a	Homo sapiens	BC3	Pleura	Cancer/Malignant	HITS-CLIP	POSITIVE	DIRECT	DOWN	NA
ENSG00000185278	ZBTB37	hsa-miR-1260a	Homo sapiens	BCBL1	Bone Marrow	Cancer/Malignant	HITS-CLIP	POSITIVE	DIRECT	DOWN	NA
ENSG00000185728	YTHDF3	hsa-miR-1260a	Homo sapiens	BC1	Pleura	Cancer/Malignant	PAR-CLIP	POSITIVE	DIRECT	DOWN	NA
ENSG00000186130	ZBTB6	hsa-miR-1260a	Homo sapiens	BCBL1	Bone Marrow	Cancer/Malignant	HITS-CLIP	POSITIVE	DIRECT	DOWN	NA
ENSG00000186298	PPP1CC	hsa-miR-1260a	Homo sapiens	293S	Kidney	Embryonic/Fetal	HITS-CLIP	POSITIVE	DIRECT	DOWN	no treatment (control)
ENSG00000186532	SMYD4	hsa-miR-1260a	Homo sapiens	293S	Kidney	Embryonic/Fetal	HITS-CLIP	POSITIVE	DIRECT	DOWN	treatment: emetine
ENSG00000186660	ZFP91	hsa-miR-1260a	Homo sapiens	293S	Kidney	Embryonic/Fetal	HITS-CLIP	POSITIVE	DIRECT	DOWN	no treatment (control)
ENSG00000187109	NAP1L1	hsa-miR-1260a	Homo sapiens	BC3	Pleura	Cancer/Malignant	HITS-CLIP	POSITIVE	DIRECT	DOWN	NA
ENSG00000187601	MAGEH1	hsa-miR-1260a	Homo sapiens	BCBL1	Bone Marrow	Cancer/Malignant	HITS-CLIP	POSITIVE	DIRECT	DOWN	NA
ENSG00000188242	PP7080	hsa-miR-1260a	Homo sapiens	BT474	Mammary Gland	Cancer/Malignant	HITS-CLIP	POSITIVE	DIRECT	DOWN	NA
ENSG00000188554	NBR1	hsa-miR-1260a	Homo sapiens	BCBL1	Bone Marrow	Cancer/Malignant	HITS-CLIP	POSITIVE	DIRECT	DOWN	NA
ENSG00000196305	IARS	hsa-miR-1260a	Homo sapiens	293S	Kidney	Embryonic/Fetal	HITS-CLIP	POSITIVE	DIRECT	DOWN	treatment: emetine
ENSG00000196505	GDAP2	hsa-miR-1260a	Homo sapiens	293S	Kidney	Embryonic/Fetal	HITS-CLIP	POSITIVE	DIRECT	DOWN	treatment:hippuristanol
ENSG00000196700	ZNF512B	hsa-miR-1260a	Homo sapiens	293S	Kidney	Embryonic/Fetal	HITS-CLIP	POSITIVE	DIRECT	DOWN	treatment:emetine
ENSG00000196757	ZNF700	hsa-miR-1260a	Homo sapiens	BT474	Mammary Gland	Cancer/Malignant	HITS-CLIP	POSITIVE	DIRECT	DOWN	NA
ENSG00000197054	ZNF763	hsa-miR-1260a	Homo sapiens	BC3	Pleura	Cancer/Malignant	PAR-CLIP	POSITIVE	DIRECT	DOWN	NA
ENSG00000197102	DYNC1H1	hsa-miR-1260a	Homo sapiens	BT474	Mammary Gland	Cancer/Malignant	HITS-CLIP	POSITIVE	DIRECT	DOWN	NA
ENSG00000197217	ENTPD4	hsa-miR-1260a	Homo sapiens	293S	Kidney	Embryonic/Fetal	HITS-CLIP	POSITIVE	DIRECT	DOWN	treatment: emetine
ENSG00000197714	ZNF460	hsa-miR-1260a	Homo sapiens	BC1	Pleura	Cancer/Malignant	PAR-CLIP	POSITIVE	DIRECT	DOWN	NA
ENSG00000197766	CFD	hsa-miR-1260a	Homo sapiens	293S	Kidney	Embryonic/Fetal	HITS-CLIP	POSITIVE	DIRECT	DOWN	no treatment (control)
ENSG00000197766	CFD	hsa-miR-1260a	Homo sapiens	293S	Kidney	Embryonic/Fetal	HITS-CLIP	POSITIVE	DIRECT	DOWN	treatment:hippuristanol
ENSG00000197879	MYO1C	hsa-miR-1260a	Homo sapiens	293S	Kidney	Embryonic/Fetal	HITS-CLIP	POSITIVE	DIRECT	DOWN	no treatment (control)
ENSG00000197961	ZNF121	hsa-miR-1260a	Homo sapiens	BT474	Mammary Gland	Cancer/Malignant	HITS-CLIP	POSITIVE	DIRECT	DOWN	NA
ENSG00000198026	ZNF335	hsa-miR-1260a	Homo sapiens	BT474	Mammary Gland	Cancer/Malignant	HITS-CLIP	POSITIVE	DIRECT	DOWN	NA
ENSG00000198420	FAM115A	hsa-miR-1260a	Homo sapiens	BT474	Mammary Gland	Cancer/Malignant	HITS-CLIP	POSITIVE	DIRECT	DOWN	NA
ENSG00000198521	ZNF43	hsa-miR-1260a	Homo sapiens	BT474	Mammary Gland	Cancer/Malignant	HITS-CLIP	POSITIVE	DIRECT	DOWN	NA
ENSG00000198554	WDHD1	hsa-miR-1260a	Homo sapiens	LCLBACD1	NA	Normal/Primary	PAR-CLIP	POSITIVE	DIRECT	DOWN	NA
ENSG00000198561	CTNND1	hsa-miR-1260a	Homo sapiens	293S	Kidney	Embryonic/Fetal	HITS-CLIP	POSITIVE	DIRECT	DOWN	treatment: emetine
ENSG00000204120	GIGYF2	hsa-miR-1260a	Homo sapiens	BC3	Pleura	Cancer/Malignant	PAR-CLIP	POSITIVE	DIRECT	DOWN	NA
ENSG00000204628	GNB2L1	hsa-miR-1260a	Homo sapiens	BCBL1	Bone Marrow	Cancer/Malignant	HITS-CLIP	POSITIVE	DIRECT	DOWN	NA
ENSG00000204628	GNB2L1	hsa-miR-1260a	Homo sapiens	293S	Kidney	Embryonic/Fetal	HITS-CLIP	POSITIVE	DIRECT	DOWN	no treatment (control)
ENSG00000204628	GNB2L1	hsa-miR-1260a	Homo sapiens	293S	Kidney	Embryonic/Fetal	HITS-CLIP	POSITIVE	DIRECT	DOWN	treatment: emetine
ENSG00000204673	AKT1S1	hsa-miR-1260a	Homo sapiens	293S	Kidney	Embryonic/Fetal	HITS-CLIP	POSITIVE	DIRECT	DOWN	treatment:emetine
ENSG00000204852	TCTN1	hsa-miR-1260a	Homo sapiens	293S	Kidney	Embryonic/Fetal	HITS-CLIP	POSITIVE	DIRECT	DOWN	no treatment (control)
ENSG00000205268	PDE7A	hsa-miR-1260a	Homo sapiens	BCBL1	Bone Marrow	Cancer/Malignant	HITS-CLIP	POSITIVE	DIRECT	DOWN	NA
ENSG00000206053	HN1L	hsa-miR-1260a	Homo sapiens	293S	Kidney	Embryonic/Fetal	HITS-CLIP	POSITIVE	DIRECT	DOWN	treatment: emetine
ENSG00000213064	SFT2D2	hsa-miR-1260a	Homo sapiens	BC3	Pleura	Cancer/Malignant	HITS-CLIP	POSITIVE	DIRECT	DOWN	NA
ENSG00000213064	SFT2D2	hsa-miR-1260a	Homo sapiens	BCBL1	Bone Marrow	Cancer/Malignant	HITS-CLIP	POSITIVE	DIRECT	DOWN	NA
ENSG00000213221	DNLZ	hsa-miR-1260a	Homo sapiens	293S	Kidney	Embryonic/Fetal	HITS-CLIP	POSITIVE	DIRECT	DOWN	no treatment (control)
ENSG00000213614	HEXA	hsa-miR-1260a	Homo sapiens	293S	Kidney	Embryonic/Fetal	HITS-CLIP	POSITIVE	DIRECT	DOWN	treatment:emetine
ENSG00000213614	HEXA	hsa-miR-1260a	Homo sapiens	293S	Kidney	Embryonic/Fetal	HITS-CLIP	POSITIVE	DIRECT	DOWN	no treatment (control)
ENSG00000213782	DDX47	hsa-miR-1260a	Homo sapiens	BCBL1	Bone Marrow	Cancer/Malignant	HITS-CLIP	POSITIVE	DIRECT	DOWN	NA
ENSG00000213906	LTB4R2	hsa-miR-1260a	Homo sapiens	293S	Kidney	Embryonic/Fetal	HITS-CLIP	POSITIVE	DIRECT	DOWN	treatment:emetine
ENSG00000214753	HNRNPUL2	hsa-miR-1260a	Homo sapiens	293S	Kidney	Embryonic/Fetal	HITS-CLIP	POSITIVE	DIRECT	DOWN	treatment: arsenite
ENSG00000215012	C22orf29	hsa-miR-1260a	Homo sapiens	293S	Kidney	Embryonic/Fetal	HITS-CLIP	POSITIVE	DIRECT	DOWN	no treatment (control)
ENSG00000215193	PEX26	hsa-miR-1260a	Homo sapiens	BT474	Mammary Gland	Cancer/Malignant	HITS-CLIP	POSITIVE	DIRECT	DOWN	NA
ENSG00000231925	TAPBP	hsa-miR-1260a	Homo sapiens	BC3	Pleura	Cancer/Malignant	HITS-CLIP	POSITIVE	DIRECT	DOWN	NA
ENSG00000231925	TAPBP	hsa-miR-1260a	Homo sapiens	BT474	Mammary Gland	Cancer/Malignant	HITS-CLIP	POSITIVE	DIRECT	DOWN	NA
ENSG00000244038	DDOST	hsa-miR-1260a	Homo sapiens	293S	Kidney	Embryonic/Fetal	HITS-CLIP	POSITIVE	DIRECT	DOWN	no treatment (control)
ENSG00000244038	DDOST	hsa-miR-1260a	Homo sapiens	BT474	Mammary Gland	Cancer/Malignant	HITS-CLIP	POSITIVE	DIRECT	DOWN	NA
ENSG00000250479	CHCHD10	hsa-miR-1260a	Homo sapiens	293S	Kidney	Embryonic/Fetal	HITS-CLIP	POSITIVE	DIRECT	DOWN	treatment:hippuristanol
ENSG00000253719	ATXN7L3B	hsa-miR-1260a	Homo sapiens	BCBL1	Bone Marrow	Cancer/Malignant	HITS-CLIP	POSITIVE	DIRECT	DOWN	NA
ENSG00000253719	ATXN7L3B	hsa-miR-1260a	Homo sapiens	293S	Kidney	Embryonic/Fetal	HITS-CLIP	POSITIVE	DIRECT	DOWN	treatment: emetine
ENSG00000257923	CUX1	hsa-miR-1260a	Homo sapiens	BT474	Mammary Gland	Cancer/Malignant	HITS-CLIP	POSITIVE	DIRECT	DOWN	NA
ENSG00000259956	RBM15B	hsa-miR-1260a	Homo sapiens	293S	Kidney	Embryonic/Fetal	HITS-CLIP	POSITIVE	DIRECT	DOWN	treatment: emetine
ENSG00000261115	TMEM178B	hsa-miR-1260a	Homo sapiens	293S	Kidney	Embryonic/Fetal	HITS-CLIP	POSITIVE	DIRECT	DOWN	no treatment (control)
ENSG00000272333	KMT2B	hsa-miR-1260a	Homo sapiens	BCBL1	Bone Marrow	Cancer/Malignant	HITS-CLIP	POSITIVE	DIRECT	DOWN	NA
ENSG00000276293	PIP4K2B	hsa-miR-1260a	Homo sapiens	BT474	Mammary Gland	Cancer/Malignant	HITS-CLIP	POSITIVE	DIRECT	DOWN	NA
ENSG00000004864	SLC25A13	hsa-miR-1260b	Homo sapiens	BC3	Pleura	Cancer/Malignant	PAR-CLIP	POSITIVE	DIRECT	DOWN	NA
ENSG00000005156	LIG3	hsa-miR-1260b	Homo sapiens	293S	Kidney	Embryonic/Fetal	HITS-CLIP	POSITIVE	DIRECT	DOWN	treatment: emetine
ENSG00000007202	KIAA0100	hsa-miR-1260b	Homo sapiens	293S	Kidney	Embryonic/Fetal	HITS-CLIP	POSITIVE	DIRECT	DOWN	treatment: arsenite
ENSG00000007202	KIAA0100	hsa-miR-1260b	Homo sapiens	293S	Kidney	Embryonic/Fetal	HITS-CLIP	POSITIVE	DIRECT	DOWN	no treatment (control)
ENSG00000007944	MYLIP	hsa-miR-1260b	Homo sapiens	293S	Kidney	Embryonic/Fetal	HITS-CLIP	POSITIVE	DIRECT	DOWN	treatment: arsenite
ENSG00000008869	HEATR5B	hsa-miR-1260b	Homo sapiens	BC3	Pleura	Cancer/Malignant	HITS-CLIP	POSITIVE	DIRECT	DOWN	NA
ENSG00000010278	CD9	hsa-miR-1260b	Homo sapiens	293S	Kidney	Embryonic/Fetal	HITS-CLIP	POSITIVE	DIRECT	DOWN	no treatment (control)
ENSG00000010610	CD4	hsa-miR-1260b	Homo sapiens	293S	Kidney	Embryonic/Fetal	HITS-CLIP	POSITIVE	DIRECT	DOWN	no treatment (control)
ENSG00000011243	AKAP8L	hsa-miR-1260b	Homo sapiens	BC3	Pleura	Cancer/Malignant	PAR-CLIP	POSITIVE	DIRECT	DOWN	NA
ENSG00000011376	LARS2	hsa-miR-1260b	Homo sapiens	293S	Kidney	Embryonic/Fetal	HITS-CLIP	POSITIVE	DIRECT	DOWN	no treatment (control)
ENSG00000012232	EXTL3	hsa-miR-1260b	Homo sapiens	293S	Kidney	Embryonic/Fetal	HITS-CLIP	POSITIVE	DIRECT	DOWN	no treatment (control)
ENSG00000015676	NUDCD3	hsa-miR-1260b	Homo sapiens	BC1	Pleura	Cancer/Malignant	PAR-CLIP	POSITIVE	DIRECT	DOWN	NA
ENSG00000015676	NUDCD3	hsa-miR-1260b	Homo sapiens	BC3	Pleura	Cancer/Malignant	PAR-CLIP	POSITIVE	DIRECT	DOWN	NA
ENSG00000017260	ATP2C1	hsa-miR-1260b	Homo sapiens	HEK293	Kidney	Embryonic/Fetal	Chimeric fragments	POSITIVE	DIRECT	DOWN	NA
ENSG00000037749	MFAP3	hsa-miR-1260b	Homo sapiens	BC1	Pleura	Cancer/Malignant	PAR-CLIP	POSITIVE	DIRECT	DOWN	NA
ENSG00000039319	ZFYVE16	hsa-miR-1260b	Homo sapiens	293S	Kidney	Embryonic/Fetal	HITS-CLIP	POSITIVE	DIRECT	DOWN	treatment: emetine
ENSG00000041357	PSMA4	hsa-miR-1260b	Homo sapiens	EF3DAGO2	NA	Normal/Primary	PAR-CLIP	POSITIVE	DIRECT	DOWN	NA
ENSG00000041357	PSMA4	hsa-miR-1260b	Homo sapiens	LCL35	NA	Normal/Primary	PAR-CLIP	POSITIVE	DIRECT	DOWN	NA
ENSG00000047849	MAP4	hsa-miR-1260b	Homo sapiens	BC3	Pleura	Cancer/Malignant	HITS-CLIP	POSITIVE	DIRECT	DOWN	NA
ENSG00000047849	MAP4	hsa-miR-1260b	Homo sapiens	BCBL1	Bone Marrow	Cancer/Malignant	HITS-CLIP	POSITIVE	DIRECT	DOWN	NA
ENSG00000049656	CLPTM1L	hsa-miR-1260b	Homo sapiens	BCBL1	Bone Marrow	Cancer/Malignant	HITS-CLIP	POSITIVE	DIRECT	DOWN	NA
ENSG00000057657	PRDM1	hsa-miR-1260b	Homo sapiens	BCBL1	Bone Marrow	Cancer/Malignant	HITS-CLIP	POSITIVE	DIRECT	DOWN	NA
ENSG00000060237	WNK1	hsa-miR-1260b	Homo sapiens	293S	Kidney	Embryonic/Fetal	HITS-CLIP	POSITIVE	DIRECT	DOWN	no treatment (control)
ENSG00000061938	TNK2	hsa-miR-1260b	Homo sapiens	293S	Kidney	Embryonic/Fetal	HITS-CLIP	POSITIVE	DIRECT	DOWN	no treatment (control)
ENSG00000062598	ELMO2	hsa-miR-1260b	Homo sapiens	293S	Kidney	Embryonic/Fetal	HITS-CLIP	POSITIVE	DIRECT	DOWN	no treatment (control)
ENSG00000065308	TRAM2	hsa-miR-1260b	Homo sapiens	BC3	Pleura	Cancer/Malignant	PAR-CLIP	POSITIVE	DIRECT	DOWN	NA
ENSG00000065427	KARS	hsa-miR-1260b	Homo sapiens	293S	Kidney	Embryonic/Fetal	HITS-CLIP	POSITIVE	DIRECT	DOWN	treatment:emetine
ENSG00000067057	PFKP	hsa-miR-1260b	Homo sapiens	BCBL1	Bone Marrow	Cancer/Malignant	HITS-CLIP	POSITIVE	DIRECT	DOWN	NA
ENSG00000067225	PKM	hsa-miR-1260b	Homo sapiens	293S	Kidney	Embryonic/Fetal	HITS-CLIP	POSITIVE	DIRECT	DOWN	treatment:emetine
ENSG00000067225	PKM	hsa-miR-1260b	Homo sapiens	FLPIN_TREX_293	Kidney	Normal/Primary	CLASH	POSITIVE	DIRECT	DOWN	NA
ENSG00000071575	TRIB2	hsa-miR-1260b	Homo sapiens	293S	Kidney	Embryonic/Fetal	HITS-CLIP	POSITIVE	DIRECT	DOWN	treatment: arsenite
ENSG00000074590	NUAK1	hsa-miR-1260b	Homo sapiens	BC3	Pleura	Cancer/Malignant	PAR-CLIP	POSITIVE	DIRECT	DOWN	NA
ENSG00000074696	PTPLAD1	hsa-miR-1260b	Homo sapiens	BCBL1	Bone Marrow	Cancer/Malignant	HITS-CLIP	POSITIVE	DIRECT	DOWN	NA
ENSG00000074696	PTPLAD1	hsa-miR-1260b	Homo sapiens	293S	Kidney	Embryonic/Fetal	HITS-CLIP	POSITIVE	DIRECT	DOWN	no treatment (control)
ENSG00000074696	PTPLAD1	hsa-miR-1260b	Homo sapiens	293S	Kidney	Embryonic/Fetal	HITS-CLIP	POSITIVE	DIRECT	DOWN	treatment: arsenite
ENSG00000074696	PTPLAD1	hsa-miR-1260b	Homo sapiens	293S	Kidney	Embryonic/Fetal	HITS-CLIP	POSITIVE	DIRECT	DOWN	treatment: emetine
ENSG00000077235	GTF3C1	hsa-miR-1260b	Homo sapiens	FLPIN_TREX_293	Kidney	Normal/Primary	CLASH	POSITIVE	DIRECT	DOWN	NA
ENSG00000079459	FDFT1	hsa-miR-1260b	Homo sapiens	293S	Kidney	Embryonic/Fetal	HITS-CLIP	POSITIVE	DIRECT	DOWN	no treatment (control)
ENSG00000081692	JMJD4	hsa-miR-1260b	Homo sapiens	293S	Kidney	Embryonic/Fetal	HITS-CLIP	POSITIVE	DIRECT	DOWN	no treatment (control)
ENSG00000082293	COL19A1	hsa-miR-1260b	Homo sapiens	293S	Kidney	Embryonic/Fetal	HITS-CLIP	POSITIVE	DIRECT	DOWN	treatment: emetine
ENSG00000082898	XPO1	hsa-miR-1260b	Homo sapiens	293S	Kidney	Embryonic/Fetal	HITS-CLIP	POSITIVE	DIRECT	DOWN	no treatment (control)
ENSG00000083312	TNPO1	hsa-miR-1260b	Homo sapiens	BC1	Pleura	Cancer/Malignant	PAR-CLIP	POSITIVE	DIRECT	DOWN	NA
ENSG00000083312	TNPO1	hsa-miR-1260b	Homo sapiens	LCLBACD3	NA	Normal/Primary	PAR-CLIP	POSITIVE	DIRECT	DOWN	NA
ENSG00000083642	PDS5B	hsa-miR-1260b	Homo sapiens	293S	Kidney	Embryonic/Fetal	HITS-CLIP	POSITIVE	DIRECT	DOWN	no treatment (control)
ENSG00000084774	CAD	hsa-miR-1260b	Homo sapiens	293S	Kidney	Embryonic/Fetal	HITS-CLIP	POSITIVE	DIRECT	DOWN	treatment:emetine
ENSG00000085063	CD59	hsa-miR-1260b	Homo sapiens	293S	Kidney	Embryonic/Fetal	HITS-CLIP	POSITIVE	DIRECT	DOWN	no treatment (control)
ENSG00000088205	DDX18	hsa-miR-1260b	Homo sapiens	LCL35	NA	Normal/Primary	PAR-CLIP	POSITIVE	DIRECT	DOWN	NA
ENSG00000088247	KHSRP	hsa-miR-1260b	Homo sapiens	BC3	Pleura	Cancer/Malignant	PAR-CLIP	POSITIVE	DIRECT	DOWN	NA
ENSG00000089280	FUS	hsa-miR-1260b	Homo sapiens	FLPIN_TREX_293	Kidney	Normal/Primary	CLASH	POSITIVE	DIRECT	DOWN	NA
ENSG00000089597	GANAB	hsa-miR-1260b	Homo sapiens	BCBL1	Bone Marrow	Cancer/Malignant	HITS-CLIP	POSITIVE	DIRECT	DOWN	NA
ENSG00000091428	RAPGEF4	hsa-miR-1260b	Homo sapiens	293S	Kidney	Embryonic/Fetal	HITS-CLIP	POSITIVE	DIRECT	DOWN	treatment:emetine
ENSG00000092847	AGO1	hsa-miR-1260b	Homo sapiens	293S	Kidney	Embryonic/Fetal	HITS-CLIP	POSITIVE	DIRECT	DOWN	no treatment (control)
ENSG00000094975	SUCO	hsa-miR-1260b	Homo sapiens	293S	Kidney	Embryonic/Fetal	HITS-CLIP	POSITIVE	DIRECT	DOWN	no treatment (control)
ENSG00000095564	BTAF1	hsa-miR-1260b	Homo sapiens	BC1	Pleura	Cancer/Malignant	PAR-CLIP	POSITIVE	DIRECT	DOWN	NA
ENSG00000095574	IKZF5	hsa-miR-1260b	Homo sapiens	BC1	Pleura	Cancer/Malignant	PAR-CLIP	POSITIVE	DIRECT	DOWN	NA
ENSG00000099364	FBXL19	hsa-miR-1260b	Homo sapiens	293S	Kidney	Embryonic/Fetal	HITS-CLIP	POSITIVE	DIRECT	DOWN	treatment:hippuristanol
ENSG00000099783	HNRNPM	hsa-miR-1260b	Homo sapiens	293S	Kidney	Embryonic/Fetal	HITS-CLIP	POSITIVE	DIRECT	DOWN	treatment:emetine
ENSG00000099783	HNRNPM	hsa-miR-1260b	Homo sapiens	293S	Kidney	Embryonic/Fetal	HITS-CLIP	POSITIVE	DIRECT	DOWN	treatment:hippuristanol
ENSG00000099875	MKNK2	hsa-miR-1260b	Homo sapiens	BC3	Pleura	Cancer/Malignant	PAR-CLIP	POSITIVE	DIRECT	DOWN	NA
ENSG00000099942	CRKL	hsa-miR-1260b	Homo sapiens	293S	Kidney	Embryonic/Fetal	HITS-CLIP	POSITIVE	DIRECT	DOWN	treatment: arsenite
ENSG00000100109	TFIP11	hsa-miR-1260b	Homo sapiens	293S	Kidney	Embryonic/Fetal	HITS-CLIP	POSITIVE	DIRECT	DOWN	no treatment (control)
ENSG00000100354	TNRC6B	hsa-miR-1260b	Homo sapiens	293S	Kidney	Embryonic/Fetal	HITS-CLIP	POSITIVE	DIRECT	DOWN	no treatment (control)
ENSG00000100364	KIAA0930	hsa-miR-1260b	Homo sapiens	293S	Kidney	Embryonic/Fetal	HITS-CLIP	POSITIVE	DIRECT	DOWN	no treatment (control)
ENSG00000100393	EP300	hsa-miR-1260b	Homo sapiens	293S	Kidney	Embryonic/Fetal	HITS-CLIP	POSITIVE	DIRECT	DOWN	treatment: emetine
ENSG00000100425	BRD1	hsa-miR-1260b	Homo sapiens	293S	Kidney	Embryonic/Fetal	HITS-CLIP	POSITIVE	DIRECT	DOWN	treatment: arsenite
ENSG00000100426	ZBED4	hsa-miR-1260b	Homo sapiens	293S	Kidney	Embryonic/Fetal	HITS-CLIP	POSITIVE	DIRECT	DOWN	treatment: emetine
ENSG00000100614	PPM1A	hsa-miR-1260b	Homo sapiens	EF3DAGO2	NA	Normal/Primary	PAR-CLIP	POSITIVE	DIRECT	DOWN	NA
ENSG00000100644	HIF1A	hsa-miR-1260b	Homo sapiens	BC1	Pleura	Cancer/Malignant	PAR-CLIP	POSITIVE	DIRECT	DOWN	NA
ENSG00000100836	PABPN1	hsa-miR-1260b	Homo sapiens	293S	Kidney	Embryonic/Fetal	HITS-CLIP	POSITIVE	DIRECT	DOWN	treatment: arsenite
ENSG00000100836	PABPN1	hsa-miR-1260b	Homo sapiens	293S	Kidney	Embryonic/Fetal	HITS-CLIP	POSITIVE	DIRECT	DOWN	treatment:hippuristanol
ENSG00000100852	ARHGAP5	hsa-miR-1260b	Homo sapiens	293S	Kidney	Embryonic/Fetal	HITS-CLIP	POSITIVE	DIRECT	DOWN	treatment: arsenite
ENSG00000101266	CSNK2A1	hsa-miR-1260b	Homo sapiens	293S	Kidney	Embryonic/Fetal	HITS-CLIP	POSITIVE	DIRECT	DOWN	no treatment (control)
ENSG00000102100	SLC35A2	hsa-miR-1260b	Homo sapiens	293S	Kidney	Embryonic/Fetal	HITS-CLIP	POSITIVE	DIRECT	DOWN	treatment:emetine
ENSG00000102225	CDK16	hsa-miR-1260b	Homo sapiens	293S	Kidney	Embryonic/Fetal	HITS-CLIP	POSITIVE	DIRECT	DOWN	treatment: emetine
ENSG00000102804	TSC22D1	hsa-miR-1260b	Homo sapiens	293S	Kidney	Embryonic/Fetal	HITS-CLIP	POSITIVE	DIRECT	DOWN	no treatment (control)
ENSG00000103404	USP31	hsa-miR-1260b	Homo sapiens	293S	Kidney	Embryonic/Fetal	HITS-CLIP	POSITIVE	DIRECT	DOWN	treatment: arsenite
ENSG00000103942	HOMER2	hsa-miR-1260b	Homo sapiens	293S	Kidney	Embryonic/Fetal	HITS-CLIP	POSITIVE	DIRECT	DOWN	treatment: emetine
ENSG00000104140	RHOV	hsa-miR-1260b	Homo sapiens	293S	Kidney	Embryonic/Fetal	HITS-CLIP	POSITIVE	DIRECT	DOWN	no treatment (control)
ENSG00000104164	BLOC1S6	hsa-miR-1260b	Homo sapiens	BC1	Pleura	Cancer/Malignant	PAR-CLIP	POSITIVE	DIRECT	DOWN	NA
ENSG00000104332	SFRP1	hsa-miR-1260b	Homo sapiens	DU145	Prostate	Cancer/Malignant	Luciferase Reporter Assay	POSITIVE	DIRECT	DOWN	NA
ENSG00000104332	SFRP1	hsa-miR-1260b	Homo sapiens	PC3	Prostate	Cancer/Malignant	Luciferase Reporter Assay	POSITIVE	DIRECT	DOWN	NA
ENSG00000104332	SFRP1	hsa-miR-1260b	Homo sapiens	786O	Kidney	Cancer/Malignant	Luciferase Reporter Assay	POSITIVE	DIRECT	DOWN	NA
ENSG00000104332	SFRP1	hsa-miR-1260b	Homo sapiens	A498	Kidney	Cancer/Malignant	Luciferase Reporter Assay	POSITIVE	DIRECT	DOWN	NA
ENSG00000104529	EEF1D	hsa-miR-1260b	Homo sapiens	293S	Kidney	Embryonic/Fetal	HITS-CLIP	POSITIVE	DIRECT	DOWN	no treatment (control)
ENSG00000105429	MEGF8	hsa-miR-1260b	Homo sapiens	293S	Kidney	Embryonic/Fetal	HITS-CLIP	POSITIVE	DIRECT	DOWN	treatment: arsenite
ENSG00000105438	KDELR1	hsa-miR-1260b	Homo sapiens	293S	Kidney	Embryonic/Fetal	HITS-CLIP	POSITIVE	DIRECT	DOWN	treatment: arsenite
ENSG00000105576	TNPO2	hsa-miR-1260b	Homo sapiens	293S	Kidney	Embryonic/Fetal	HITS-CLIP	POSITIVE	DIRECT	DOWN	treatment: arsenite
ENSG00000106086	PLEKHA8	hsa-miR-1260b	Homo sapiens	293S	Kidney	Embryonic/Fetal	HITS-CLIP	POSITIVE	DIRECT	DOWN	no treatment (control)
ENSG00000106105	GARS	hsa-miR-1260b	Homo sapiens	BCBL1	Bone Marrow	Cancer/Malignant	HITS-CLIP	POSITIVE	DIRECT	DOWN	NA
ENSG00000106348	IMPDH1	hsa-miR-1260b	Homo sapiens	293S	Kidney	Embryonic/Fetal	HITS-CLIP	POSITIVE	DIRECT	DOWN	no treatment (control)
ENSG00000106367	AP1S1	hsa-miR-1260b	Homo sapiens	293S	Kidney	Embryonic/Fetal	HITS-CLIP	POSITIVE	DIRECT	DOWN	no treatment (control)
ENSG00000106636	YKT6	hsa-miR-1260b	Homo sapiens	293S	Kidney	Embryonic/Fetal	HITS-CLIP	POSITIVE	DIRECT	DOWN	no treatment (control)
ENSG00000107185	RGP1	hsa-miR-1260b	Homo sapiens	293S	Kidney	Embryonic/Fetal	HITS-CLIP	POSITIVE	DIRECT	DOWN	no treatment (control)
ENSG00000108256	NUFIP2	hsa-miR-1260b	Homo sapiens	293S	Kidney	Embryonic/Fetal	HITS-CLIP	POSITIVE	DIRECT	DOWN	no treatment (control)
ENSG00000108256	NUFIP2	hsa-miR-1260b	Homo sapiens	EF3DAGO2	NA	Normal/Primary	PAR-CLIP	POSITIVE	DIRECT	DOWN	NA
ENSG00000108848	LUC7L3	hsa-miR-1260b	Homo sapiens	293S	Kidney	Embryonic/Fetal	HITS-CLIP	POSITIVE	DIRECT	DOWN	no treatment (control)
ENSG00000109113	RAB34	hsa-miR-1260b	Homo sapiens	293S	Kidney	Embryonic/Fetal	HITS-CLIP	POSITIVE	DIRECT	DOWN	no treatment (control)
ENSG00000109606	DHX15	hsa-miR-1260b	Homo sapiens	293S	Kidney	Embryonic/Fetal	HITS-CLIP	POSITIVE	DIRECT	DOWN	treatment: emetine
ENSG00000109670	FBXW7	hsa-miR-1260b	Homo sapiens	BCBL1	Bone Marrow	Cancer/Malignant	HITS-CLIP	POSITIVE	DIRECT	DOWN	NA
ENSG00000109686	SH3D19	hsa-miR-1260b	Homo sapiens	293S	Kidney	Embryonic/Fetal	HITS-CLIP	POSITIVE	DIRECT	DOWN	treatment:emetine
ENSG00000110107	PRPF19	hsa-miR-1260b	Homo sapiens	293S	Kidney	Embryonic/Fetal	HITS-CLIP	POSITIVE	DIRECT	DOWN	treatment: arsenite
ENSG00000110429	FBXO3	hsa-miR-1260b	Homo sapiens	BCBL1	Bone Marrow	Cancer/Malignant	HITS-CLIP	POSITIVE	DIRECT	DOWN	NA
ENSG00000110429	FBXO3	hsa-miR-1260b	Homo sapiens	293S	Kidney	Embryonic/Fetal	HITS-CLIP	POSITIVE	DIRECT	DOWN	treatment: arsenite
ENSG00000110429	FBXO3	hsa-miR-1260b	Homo sapiens	293S	Kidney	Embryonic/Fetal	HITS-CLIP	POSITIVE	DIRECT	DOWN	treatment:hippuristanol
ENSG00000110917	MLEC	hsa-miR-1260b	Homo sapiens	293S	Kidney	Embryonic/Fetal	HITS-CLIP	POSITIVE	DIRECT	DOWN	no treatment (control)
ENSG00000110921	MVK	hsa-miR-1260b	Homo sapiens	BC3	Pleura	Cancer/Malignant	PAR-CLIP	POSITIVE	DIRECT	DOWN	NA
ENSG00000110925	CSRNP2	hsa-miR-1260b	Homo sapiens	293S	Kidney	Embryonic/Fetal	HITS-CLIP	POSITIVE	DIRECT	DOWN	no treatment (control)
ENSG00000110955	ATP5B	hsa-miR-1260b	Homo sapiens	BC3	Pleura	Cancer/Malignant	HITS-CLIP	POSITIVE	DIRECT	DOWN	NA
ENSG00000110955	ATP5B	hsa-miR-1260b	Homo sapiens	BCBL1	Bone Marrow	Cancer/Malignant	HITS-CLIP	POSITIVE	DIRECT	DOWN	NA
ENSG00000111371	SLC38A1	hsa-miR-1260b	Homo sapiens	BC3	Pleura	Cancer/Malignant	PAR-CLIP	POSITIVE	DIRECT	DOWN	NA
ENSG00000111802	TDP2	hsa-miR-1260b	Homo sapiens	BC1	Pleura	Cancer/Malignant	PAR-CLIP	POSITIVE	DIRECT	DOWN	NA
ENSG00000112139	MDGA1	hsa-miR-1260b	Homo sapiens	293S	Kidney	Embryonic/Fetal	HITS-CLIP	POSITIVE	DIRECT	DOWN	no treatment (control)
ENSG00000112419	PHACTR2	hsa-miR-1260b	Homo sapiens	293S	Kidney	Embryonic/Fetal	HITS-CLIP	POSITIVE	DIRECT	DOWN	treatment: emetine
ENSG00000112531	QKI	hsa-miR-1260b	Homo sapiens	293S	Kidney	Embryonic/Fetal	HITS-CLIP	POSITIVE	DIRECT	DOWN	no treatment (control)
ENSG00000112658	SRF	hsa-miR-1260b	Homo sapiens	293S	Kidney	Embryonic/Fetal	HITS-CLIP	POSITIVE	DIRECT	DOWN	no treatment (control)
ENSG00000113583	C5orf15	hsa-miR-1260b	Homo sapiens	BC1	Pleura	Cancer/Malignant	PAR-CLIP	POSITIVE	DIRECT	DOWN	NA
ENSG00000113716	HMGXB3	hsa-miR-1260b	Homo sapiens	293S	Kidney	Embryonic/Fetal	HITS-CLIP	POSITIVE	DIRECT	DOWN	treatment: emetine
ENSG00000114019	AMOTL2	hsa-miR-1260b	Homo sapiens	293S	Kidney	Embryonic/Fetal	HITS-CLIP	POSITIVE	DIRECT	DOWN	treatment:emetine
ENSG00000114554	PLXNA1	hsa-miR-1260b	Homo sapiens	293S	Kidney	Embryonic/Fetal	HITS-CLIP	POSITIVE	DIRECT	DOWN	no treatment (control)
ENSG00000114648	KLHL18	hsa-miR-1260b	Homo sapiens	293S	Kidney	Embryonic/Fetal	HITS-CLIP	POSITIVE	DIRECT	DOWN	treatment:emetine
ENSG00000114978	MOB1A	hsa-miR-1260b	Homo sapiens	BC3	Pleura	Cancer/Malignant	PAR-CLIP	POSITIVE	DIRECT	DOWN	NA
ENSG00000114978	MOB1A	hsa-miR-1260b	Homo sapiens	293S	Kidney	Embryonic/Fetal	HITS-CLIP	POSITIVE	DIRECT	DOWN	treatment:hippuristanol
ENSG00000115295	CLIP4	hsa-miR-1260b	Homo sapiens	293S	Kidney	Embryonic/Fetal	HITS-CLIP	POSITIVE	DIRECT	DOWN	treatment:emetine
ENSG00000115459	ELMOD3	hsa-miR-1260b	Homo sapiens	293S	Kidney	Embryonic/Fetal	HITS-CLIP	POSITIVE	DIRECT	DOWN	no treatment (control)
ENSG00000115661	STK16	hsa-miR-1260b	Homo sapiens	293S	Kidney	Embryonic/Fetal	HITS-CLIP	POSITIVE	DIRECT	DOWN	no treatment (control)
ENSG00000115694	STK25	hsa-miR-1260b	Homo sapiens	293S	Kidney	Embryonic/Fetal	HITS-CLIP	POSITIVE	DIRECT	DOWN	no treatment (control)
ENSG00000115762	PLEKHB2	hsa-miR-1260b	Homo sapiens	293S	Kidney	Embryonic/Fetal	HITS-CLIP	POSITIVE	DIRECT	DOWN	no treatment (control)
ENSG00000116260	QSOX1	hsa-miR-1260b	Homo sapiens	293S	Kidney	Embryonic/Fetal	HITS-CLIP	POSITIVE	DIRECT	DOWN	no treatment (control)
ENSG00000116273	PHF13	hsa-miR-1260b	Homo sapiens	293S	Kidney	Embryonic/Fetal	HITS-CLIP	POSITIVE	DIRECT	DOWN	no treatment (control)
ENSG00000116984	MTR	hsa-miR-1260b	Homo sapiens	293S	Kidney	Embryonic/Fetal	HITS-CLIP	POSITIVE	DIRECT	DOWN	no treatment (control)
ENSG00000117139	KDM5B	hsa-miR-1260b	Homo sapiens	BC3	Pleura	Cancer/Malignant	PAR-CLIP	POSITIVE	DIRECT	DOWN	NA
ENSG00000117748	RPA2	hsa-miR-1260b	Homo sapiens	293S	Kidney	Embryonic/Fetal	HITS-CLIP	POSITIVE	DIRECT	DOWN	treatment:emetine
ENSG00000117748	RPA2	hsa-miR-1260b	Homo sapiens	293S	Kidney	Embryonic/Fetal	HITS-CLIP	POSITIVE	DIRECT	DOWN	treatment:hippuristanol
ENSG00000118965	WDR35	hsa-miR-1260b	Homo sapiens	293S	Kidney	Embryonic/Fetal	HITS-CLIP	POSITIVE	DIRECT	DOWN	no treatment (control)
ENSG00000118971	CCND2	hsa-miR-1260b	Homo sapiens	293S	Kidney	Embryonic/Fetal	HITS-CLIP	POSITIVE	DIRECT	DOWN	no treatment (control)
ENSG00000118971	CCND2	hsa-miR-1260b	Homo sapiens	293S	Kidney	Embryonic/Fetal	HITS-CLIP	POSITIVE	DIRECT	DOWN	treatment:emetine
ENSG00000119138	KLF9	hsa-miR-1260b	Homo sapiens	293S	Kidney	Embryonic/Fetal	HITS-CLIP	POSITIVE	DIRECT	DOWN	treatment:hippuristanol
ENSG00000119314	PTBP3	hsa-miR-1260b	Homo sapiens	LCLBAC	NA	Normal/Primary	PAR-CLIP	POSITIVE	DIRECT	DOWN	NA
ENSG00000119820	YIPF4	hsa-miR-1260b	Homo sapiens	293S	Kidney	Embryonic/Fetal	HITS-CLIP	POSITIVE	DIRECT	DOWN	treatment: emetine
ENSG00000120306	CYSTM1	hsa-miR-1260b	Homo sapiens	BC1	Pleura	Cancer/Malignant	PAR-CLIP	POSITIVE	DIRECT	DOWN	NA
ENSG00000120738	EGR1	hsa-miR-1260b	Homo sapiens	BCBL1	Bone Marrow	Cancer/Malignant	HITS-CLIP	POSITIVE	DIRECT	DOWN	NA
ENSG00000120738	EGR1	hsa-miR-1260b	Homo sapiens	293S	Kidney	Embryonic/Fetal	HITS-CLIP	POSITIVE	DIRECT	DOWN	no treatment (control)
ENSG00000120738	EGR1	hsa-miR-1260b	Homo sapiens	293S	Kidney	Embryonic/Fetal	HITS-CLIP	POSITIVE	DIRECT	DOWN	treatment: arsenite
ENSG00000120889	TNFRSF10B	hsa-miR-1260b	Homo sapiens	293S	Kidney	Embryonic/Fetal	HITS-CLIP	POSITIVE	DIRECT	DOWN	no treatment (control)
ENSG00000120948	TARDBP	hsa-miR-1260b	Homo sapiens	FLPIN_TREX_293	Kidney	Normal/Primary	CLASH	POSITIVE	DIRECT	DOWN	NA
ENSG00000121579	NAA50	hsa-miR-1260b	Homo sapiens	BC1	Pleura	Cancer/Malignant	PAR-CLIP	POSITIVE	DIRECT	DOWN	NA
ENSG00000122126	OCRL	hsa-miR-1260b	Homo sapiens	BC3	Pleura	Cancer/Malignant	PAR-CLIP	POSITIVE	DIRECT	DOWN	NA
ENSG00000123066	MED13L	hsa-miR-1260b	Homo sapiens	293S	Kidney	Embryonic/Fetal	HITS-CLIP	POSITIVE	DIRECT	DOWN	no treatment (control)
ENSG00000123739	PLA2G12A	hsa-miR-1260b	Homo sapiens	293S	Kidney	Embryonic/Fetal	HITS-CLIP	POSITIVE	DIRECT	DOWN	treatment: arsenite
ENSG00000123739	PLA2G12A	hsa-miR-1260b	Homo sapiens	293S	Kidney	Embryonic/Fetal	HITS-CLIP	POSITIVE	DIRECT	DOWN	treatment:hippuristanol
ENSG00000124209	RAB22A	hsa-miR-1260b	Homo sapiens	BC1	Pleura	Cancer/Malignant	PAR-CLIP	POSITIVE	DIRECT	DOWN	NA
ENSG00000124222	STX16	hsa-miR-1260b	Homo sapiens	293S	Kidney	Embryonic/Fetal	HITS-CLIP	POSITIVE	DIRECT	DOWN	treatment:emetine
ENSG00000124222	STX16	hsa-miR-1260b	Homo sapiens	293S	Kidney	Embryonic/Fetal	HITS-CLIP	POSITIVE	DIRECT	DOWN	treatment:hippuristanol
ENSG00000125037	EMC3	hsa-miR-1260b	Homo sapiens	293S	Kidney	Embryonic/Fetal	HITS-CLIP	POSITIVE	DIRECT	DOWN	no treatment (control)
ENSG00000125676	THOC2	hsa-miR-1260b	Homo sapiens	293S	Kidney	Embryonic/Fetal	HITS-CLIP	POSITIVE	DIRECT	DOWN	treatment: emetine
ENSG00000125967	NECAB3	hsa-miR-1260b	Homo sapiens	293S	Kidney	Embryonic/Fetal	HITS-CLIP	POSITIVE	DIRECT	DOWN	treatment:emetine
ENSG00000126016	AMOT	hsa-miR-1260b	Homo sapiens	293S	Kidney	Embryonic/Fetal	HITS-CLIP	POSITIVE	DIRECT	DOWN	treatment:hippuristanol
ENSG00000126461	SCAF1	hsa-miR-1260b	Homo sapiens	293S	Kidney	Embryonic/Fetal	HITS-CLIP	POSITIVE	DIRECT	DOWN	no treatment (control)
ENSG00000127328	RAB3IP	hsa-miR-1260b	Homo sapiens	BCBL1	Bone Marrow	Cancer/Malignant	HITS-CLIP	POSITIVE	DIRECT	DOWN	NA
ENSG00000129250	KIF1C	hsa-miR-1260b	Homo sapiens	FLPIN_TREX_293	Kidney	Normal/Primary	CLASH	POSITIVE	DIRECT	DOWN	NA
ENSG00000129351	ILF3	hsa-miR-1260b	Homo sapiens	293S	Kidney	Embryonic/Fetal	HITS-CLIP	POSITIVE	DIRECT	DOWN	no treatment (control)
ENSG00000129675	ARHGEF6	hsa-miR-1260b	Homo sapiens	293S	Kidney	Embryonic/Fetal	HITS-CLIP	POSITIVE	DIRECT	DOWN	treatment: emetine
ENSG00000130294	KIF1A	hsa-miR-1260b	Homo sapiens	293S	Kidney	Embryonic/Fetal	HITS-CLIP	POSITIVE	DIRECT	DOWN	no treatment (control)
ENSG00000130305	NSUN5	hsa-miR-1260b	Homo sapiens	293S	Kidney	Embryonic/Fetal	HITS-CLIP	POSITIVE	DIRECT	DOWN	treatment:emetine
ENSG00000130723	PRRC2B	hsa-miR-1260b	Homo sapiens	293S	Kidney	Embryonic/Fetal	HITS-CLIP	POSITIVE	DIRECT	DOWN	treatment:emetine
ENSG00000130726	TRIM28	hsa-miR-1260b	Homo sapiens	293S	Kidney	Embryonic/Fetal	HITS-CLIP	POSITIVE	DIRECT	DOWN	no treatment (control)
ENSG00000130749	ZC3H4	hsa-miR-1260b	Homo sapiens	293S	Kidney	Embryonic/Fetal	HITS-CLIP	POSITIVE	DIRECT	DOWN	treatment: emetine
ENSG00000130764	LRRC47	hsa-miR-1260b	Homo sapiens	293S	Kidney	Embryonic/Fetal	HITS-CLIP	POSITIVE	DIRECT	DOWN	no treatment (control)
ENSG00000130764	LRRC47	hsa-miR-1260b	Homo sapiens	293S	Kidney	Embryonic/Fetal	HITS-CLIP	POSITIVE	DIRECT	DOWN	treatment: emetine
ENSG00000130766	SESN2	hsa-miR-1260b	Homo sapiens	BC3	Pleura	Cancer/Malignant	PAR-CLIP	POSITIVE	DIRECT	DOWN	NA
ENSG00000130766	SESN2	hsa-miR-1260b	Homo sapiens	293S	Kidney	Embryonic/Fetal	HITS-CLIP	POSITIVE	DIRECT	DOWN	no treatment (control)
ENSG00000130766	SESN2	hsa-miR-1260b	Homo sapiens	293S	Kidney	Embryonic/Fetal	HITS-CLIP	POSITIVE	DIRECT	DOWN	treatment: arsenite
ENSG00000130985	UBA1	hsa-miR-1260b	Homo sapiens	293S	Kidney	Embryonic/Fetal	HITS-CLIP	POSITIVE	DIRECT	DOWN	no treatment (control)
ENSG00000131023	LATS1	hsa-miR-1260b	Homo sapiens	293S	Kidney	Embryonic/Fetal	HITS-CLIP	POSITIVE	DIRECT	DOWN	treatment: emetine
ENSG00000131778	CHD1L	hsa-miR-1260b	Homo sapiens	293S	Kidney	Embryonic/Fetal	HITS-CLIP	POSITIVE	DIRECT	DOWN	no treatment (control)
ENSG00000131844	MCCC2	hsa-miR-1260b	Homo sapiens	293S	Kidney	Embryonic/Fetal	HITS-CLIP	POSITIVE	DIRECT	DOWN	treatment: emetine
ENSG00000132388	UBE2G1	hsa-miR-1260b	Homo sapiens	293S	Kidney	Embryonic/Fetal	HITS-CLIP	POSITIVE	DIRECT	DOWN	treatment: emetine
ENSG00000132463	GRSF1	hsa-miR-1260b	Homo sapiens	BC1	Pleura	Cancer/Malignant	PAR-CLIP	POSITIVE	DIRECT	DOWN	NA
ENSG00000132463	GRSF1	hsa-miR-1260b	Homo sapiens	293S	Kidney	Embryonic/Fetal	HITS-CLIP	POSITIVE	DIRECT	DOWN	treatment:hippuristanol
ENSG00000132475	H3F3B	hsa-miR-1260b	Homo sapiens	293S	Kidney	Embryonic/Fetal	HITS-CLIP	POSITIVE	DIRECT	DOWN	treatment: arsenite
ENSG00000132485	ZRANB2	hsa-miR-1260b	Homo sapiens	293S	Kidney	Embryonic/Fetal	HITS-CLIP	POSITIVE	DIRECT	DOWN	treatment:hippuristanol
ENSG00000132510	KDM6B	hsa-miR-1260b	Homo sapiens	293S	Kidney	Embryonic/Fetal	HITS-CLIP	POSITIVE	DIRECT	DOWN	no treatment (control)
ENSG00000132510	KDM6B	hsa-miR-1260b	Homo sapiens	293S	Kidney	Embryonic/Fetal	HITS-CLIP	POSITIVE	DIRECT	DOWN	treatment: arsenite
ENSG00000132510	KDM6B	hsa-miR-1260b	Homo sapiens	EF3DAGO2	NA	Normal/Primary	PAR-CLIP	POSITIVE	DIRECT	DOWN	NA
ENSG00000132510	KDM6B	hsa-miR-1260b	Homo sapiens	LCL35	NA	Normal/Primary	PAR-CLIP	POSITIVE	DIRECT	DOWN	NA
ENSG00000132953	XPO4	hsa-miR-1260b	Homo sapiens	BC1	Pleura	Cancer/Malignant	PAR-CLIP	POSITIVE	DIRECT	DOWN	NA
ENSG00000133030	MPRIP	hsa-miR-1260b	Homo sapiens	293S	Kidney	Embryonic/Fetal	HITS-CLIP	POSITIVE	DIRECT	DOWN	no treatment (control)
ENSG00000133657	ATP13A3	hsa-miR-1260b	Homo sapiens	293S	Kidney	Embryonic/Fetal	HITS-CLIP	POSITIVE	DIRECT	DOWN	treatment: emetine
ENSG00000133657	ATP13A3	hsa-miR-1260b	Homo sapiens	293S	Kidney	Embryonic/Fetal	HITS-CLIP	POSITIVE	DIRECT	DOWN	treatment:hippuristanol
ENSG00000133935	C14orf1	hsa-miR-1260b	Homo sapiens	293S	Kidney	Embryonic/Fetal	HITS-CLIP	POSITIVE	DIRECT	DOWN	treatment: arsenite
ENSG00000133985	TTC9	hsa-miR-1260b	Homo sapiens	293S	Kidney	Embryonic/Fetal	HITS-CLIP	POSITIVE	DIRECT	DOWN	no treatment (control)
ENSG00000134138	MEIS2	hsa-miR-1260b	Homo sapiens	293S	Kidney	Embryonic/Fetal	HITS-CLIP	POSITIVE	DIRECT	DOWN	treatment: emetine
ENSG00000135002	RFK	hsa-miR-1260b	Homo sapiens	293S	Kidney	Embryonic/Fetal	HITS-CLIP	POSITIVE	DIRECT	DOWN	no treatment (control)
ENSG00000135272	MDFIC	hsa-miR-1260b	Homo sapiens	BC1	Pleura	Cancer/Malignant	PAR-CLIP	POSITIVE	DIRECT	DOWN	NA
ENSG00000135333	EPHA7	hsa-miR-1260b	Homo sapiens	293S	Kidney	Embryonic/Fetal	HITS-CLIP	POSITIVE	DIRECT	DOWN	treatment: emetine
ENSG00000135486	HNRNPA1	hsa-miR-1260b	Homo sapiens	293S	Kidney	Embryonic/Fetal	HITS-CLIP	POSITIVE	DIRECT	DOWN	no treatment (control)
ENSG00000135486	HNRNPA1	hsa-miR-1260b	Homo sapiens	293S	Kidney	Embryonic/Fetal	HITS-CLIP	POSITIVE	DIRECT	DOWN	treatment:emetine
ENSG00000135679	MDM2	hsa-miR-1260b	Homo sapiens	BC3	Pleura	Cancer/Malignant	PAR-CLIP	POSITIVE	DIRECT	DOWN	NA
ENSG00000135679	MDM2	hsa-miR-1260b	Homo sapiens	293S	Kidney	Embryonic/Fetal	HITS-CLIP	POSITIVE	DIRECT	DOWN	treatment: arsenite
ENSG00000136450	SRSF1	hsa-miR-1260b	Homo sapiens	293S	Kidney	Embryonic/Fetal	HITS-CLIP	POSITIVE	DIRECT	DOWN	no treatment (control)
ENSG00000136450	SRSF1	hsa-miR-1260b	Homo sapiens	293S	Kidney	Embryonic/Fetal	HITS-CLIP	POSITIVE	DIRECT	DOWN	treatment: arsenite
ENSG00000136450	SRSF1	hsa-miR-1260b	Homo sapiens	293S	Kidney	Embryonic/Fetal	HITS-CLIP	POSITIVE	DIRECT	DOWN	treatment:hippuristanol
ENSG00000136485	DCAF7	hsa-miR-1260b	Homo sapiens	293S	Kidney	Embryonic/Fetal	HITS-CLIP	POSITIVE	DIRECT	DOWN	no treatment (control)
ENSG00000136731	UGGT1	hsa-miR-1260b	Homo sapiens	293S	Kidney	Embryonic/Fetal	HITS-CLIP	POSITIVE	DIRECT	DOWN	treatment:hippuristanol
ENSG00000136861	CDK5RAP2	hsa-miR-1260b	Homo sapiens	293S	Kidney	Embryonic/Fetal	HITS-CLIP	POSITIVE	DIRECT	DOWN	no treatment (control)
ENSG00000137266	SLC22A23	hsa-miR-1260b	Homo sapiens	293S	Kidney	Embryonic/Fetal	HITS-CLIP	POSITIVE	DIRECT	DOWN	treatment:emetine
ENSG00000137411	VARS2	hsa-miR-1260b	Homo sapiens	293S	Kidney	Embryonic/Fetal	HITS-CLIP	POSITIVE	DIRECT	DOWN	treatment:emetine
ENSG00000138180	CEP55	hsa-miR-1260b	Homo sapiens	BC3	Pleura	Cancer/Malignant	HITS-CLIP	POSITIVE	DIRECT	DOWN	NA
ENSG00000138614	VWA9	hsa-miR-1260b	Homo sapiens	293S	Kidney	Embryonic/Fetal	HITS-CLIP	POSITIVE	DIRECT	DOWN	treatment: emetine
ENSG00000139116	KIF21A	hsa-miR-1260b	Homo sapiens	293S	Kidney	Embryonic/Fetal	HITS-CLIP	POSITIVE	DIRECT	DOWN	treatment: arsenite
ENSG00000139289	PHLDA1	hsa-miR-1260b	Homo sapiens	293S	Kidney	Embryonic/Fetal	HITS-CLIP	POSITIVE	DIRECT	DOWN	treatment: emetine
ENSG00000139636	LMBR1L	hsa-miR-1260b	Homo sapiens	293S	Kidney	Embryonic/Fetal	HITS-CLIP	POSITIVE	DIRECT	DOWN	no treatment (control)
ENSG00000139636	LMBR1L	hsa-miR-1260b	Homo sapiens	293S	Kidney	Embryonic/Fetal	HITS-CLIP	POSITIVE	DIRECT	DOWN	treatment: emetine
ENSG00000139645	ANKRD52	hsa-miR-1260b	Homo sapiens	293S	Kidney	Embryonic/Fetal	HITS-CLIP	POSITIVE	DIRECT	DOWN	no treatment (control)
ENSG00000139697	SBNO1	hsa-miR-1260b	Homo sapiens	BC1	Pleura	Cancer/Malignant	PAR-CLIP	POSITIVE	DIRECT	DOWN	NA
ENSG00000139697	SBNO1	hsa-miR-1260b	Homo sapiens	BC3	Pleura	Cancer/Malignant	PAR-CLIP	POSITIVE	DIRECT	DOWN	NA
ENSG00000139926	FRMD6	hsa-miR-1260b	Homo sapiens	BC1	Pleura	Cancer/Malignant	PAR-CLIP	POSITIVE	DIRECT	DOWN	NA
ENSG00000140006	WDR89	hsa-miR-1260b	Homo sapiens	BCBL1	Bone Marrow	Cancer/Malignant	HITS-CLIP	POSITIVE	DIRECT	DOWN	NA
ENSG00000140299	BNIP2	hsa-miR-1260b	Homo sapiens	293S	Kidney	Embryonic/Fetal	HITS-CLIP	POSITIVE	DIRECT	DOWN	treatment:hippuristanol
ENSG00000140332	TLE3	hsa-miR-1260b	Homo sapiens	293S	Kidney	Embryonic/Fetal	HITS-CLIP	POSITIVE	DIRECT	DOWN	treatment: arsenite
ENSG00000140382	HMG20A	hsa-miR-1260b	Homo sapiens	LCLBACD3	NA	Normal/Primary	PAR-CLIP	POSITIVE	DIRECT	DOWN	NA
ENSG00000140545	MFGE8	hsa-miR-1260b	Homo sapiens	293S	Kidney	Embryonic/Fetal	HITS-CLIP	POSITIVE	DIRECT	DOWN	treatment:emetine
ENSG00000140612	SEC11A	hsa-miR-1260b	Homo sapiens	293S	Kidney	Embryonic/Fetal	HITS-CLIP	POSITIVE	DIRECT	DOWN	no treatment (control)
ENSG00000140948	ZCCHC14	hsa-miR-1260b	Homo sapiens	BC3	Pleura	Cancer/Malignant	PAR-CLIP	POSITIVE	DIRECT	DOWN	NA
ENSG00000140995	DEF8	hsa-miR-1260b	Homo sapiens	293S	Kidney	Embryonic/Fetal	HITS-CLIP	POSITIVE	DIRECT	DOWN	no treatment (control)
ENSG00000141295	SCRN2	hsa-miR-1260b	Homo sapiens	293S	Kidney	Embryonic/Fetal	HITS-CLIP	POSITIVE	DIRECT	DOWN	no treatment (control)
ENSG00000141569	TRIM65	hsa-miR-1260b	Homo sapiens	293S	Kidney	Embryonic/Fetal	HITS-CLIP	POSITIVE	DIRECT	DOWN	no treatment (control)
ENSG00000141646	SMAD4	hsa-miR-1260b	Homo sapiens	DU145	Prostate	Cancer/Malignant	Luciferase Reporter Assay	POSITIVE	DIRECT	DOWN	NA
ENSG00000141646	SMAD4	hsa-miR-1260b	Homo sapiens	PC3	Prostate	Cancer/Malignant	Luciferase Reporter Assay	POSITIVE	DIRECT	DOWN	NA
ENSG00000141646	SMAD4	hsa-miR-1260b	Homo sapiens	786O	Kidney	Cancer/Malignant	Luciferase Reporter Assay	POSITIVE	DIRECT	DOWN	NA
ENSG00000141646	SMAD4	hsa-miR-1260b	Homo sapiens	A498	Kidney	Cancer/Malignant	Luciferase Reporter Assay	POSITIVE	DIRECT	DOWN	NA
ENSG00000141867	BRD4	hsa-miR-1260b	Homo sapiens	293S	Kidney	Embryonic/Fetal	HITS-CLIP	POSITIVE	DIRECT	DOWN	treatment: arsenite
ENSG00000142192	APP	hsa-miR-1260b	Homo sapiens	293S	Kidney	Embryonic/Fetal	HITS-CLIP	POSITIVE	DIRECT	DOWN	no treatment (control)
ENSG00000142687	KIAA0319L	hsa-miR-1260b	Homo sapiens	BC3	Pleura	Cancer/Malignant	HITS-CLIP	POSITIVE	DIRECT	DOWN	NA
ENSG00000142687	KIAA0319L	hsa-miR-1260b	Homo sapiens	293S	Kidney	Embryonic/Fetal	HITS-CLIP	POSITIVE	DIRECT	DOWN	treatment: arsenite
ENSG00000142949	PTPRF	hsa-miR-1260b	Homo sapiens	293S	Kidney	Embryonic/Fetal	HITS-CLIP	POSITIVE	DIRECT	DOWN	no treatment (control)
ENSG00000143379	SETDB1	hsa-miR-1260b	Homo sapiens	FLPIN_TREX_293	Kidney	Normal/Primary	CLASH	POSITIVE	DIRECT	DOWN	NA
ENSG00000143621	ILF2	hsa-miR-1260b	Homo sapiens	293S	Kidney	Embryonic/Fetal	HITS-CLIP	POSITIVE	DIRECT	DOWN	no treatment (control)
ENSG00000143756	FBXO28	hsa-miR-1260b	Homo sapiens	293S	Kidney	Embryonic/Fetal	HITS-CLIP	POSITIVE	DIRECT	DOWN	no treatment (control)
ENSG00000143799	PARP1	hsa-miR-1260b	Homo sapiens	293S	Kidney	Embryonic/Fetal	HITS-CLIP	POSITIVE	DIRECT	DOWN	no treatment (control)
ENSG00000145147	SLIT2	hsa-miR-1260b	Homo sapiens	293S	Kidney	Embryonic/Fetal	HITS-CLIP	POSITIVE	DIRECT	DOWN	no treatment (control)
ENSG00000145216	FIP1L1	hsa-miR-1260b	Homo sapiens	293S	Kidney	Embryonic/Fetal	HITS-CLIP	POSITIVE	DIRECT	DOWN	treatment: emetine
ENSG00000145907	G3BP1	hsa-miR-1260b	Homo sapiens	293S	Kidney	Embryonic/Fetal	HITS-CLIP	POSITIVE	DIRECT	DOWN	treatment: arsenite
ENSG00000145907	G3BP1	hsa-miR-1260b	Homo sapiens	293S	Kidney	Embryonic/Fetal	HITS-CLIP	POSITIVE	DIRECT	DOWN	treatment:emetine
ENSG00000146007	ZMAT2	hsa-miR-1260b	Homo sapiens	293S	Kidney	Embryonic/Fetal	HITS-CLIP	POSITIVE	DIRECT	DOWN	no treatment (control)
ENSG00000146083	RNF44	hsa-miR-1260b	Homo sapiens	BC1	Pleura	Cancer/Malignant	PAR-CLIP	POSITIVE	DIRECT	DOWN	NA
ENSG00000147162	OGT	hsa-miR-1260b	Homo sapiens	BC3	Pleura	Cancer/Malignant	PAR-CLIP	POSITIVE	DIRECT	DOWN	NA
ENSG00000147180	ZNF711	hsa-miR-1260b	Homo sapiens	293S	Kidney	Embryonic/Fetal	HITS-CLIP	POSITIVE	DIRECT	DOWN	no treatment (control)
ENSG00000147180	ZNF711	hsa-miR-1260b	Homo sapiens	293S	Kidney	Embryonic/Fetal	HITS-CLIP	POSITIVE	DIRECT	DOWN	treatment:hippuristanol
ENSG00000150636	CCDC102B	hsa-miR-1260b	Homo sapiens	BC3	Pleura	Cancer/Malignant	PAR-CLIP	POSITIVE	DIRECT	DOWN	NA
ENSG00000150991	UBC	hsa-miR-1260b	Homo sapiens	BCBL1	Bone Marrow	Cancer/Malignant	HITS-CLIP	POSITIVE	DIRECT	DOWN	NA
ENSG00000151693	ASAP2	hsa-miR-1260b	Homo sapiens	293S	Kidney	Embryonic/Fetal	HITS-CLIP	POSITIVE	DIRECT	DOWN	treatment: emetine
ENSG00000152102	FAM168B	hsa-miR-1260b	Homo sapiens	BC1	Pleura	Cancer/Malignant	PAR-CLIP	POSITIVE	DIRECT	DOWN	NA
ENSG00000152104	PTPN14	hsa-miR-1260b	Homo sapiens	293S	Kidney	Embryonic/Fetal	HITS-CLIP	POSITIVE	DIRECT	DOWN	no treatment (control)
ENSG00000152256	PDK1	hsa-miR-1260b	Homo sapiens	293S	Kidney	Embryonic/Fetal	HITS-CLIP	POSITIVE	DIRECT	DOWN	no treatment (control)
ENSG00000152291	TGOLN2	hsa-miR-1260b	Homo sapiens	293S	Kidney	Embryonic/Fetal	HITS-CLIP	POSITIVE	DIRECT	DOWN	treatment:hippuristanol
ENSG00000152332	UHMK1	hsa-miR-1260b	Homo sapiens	BC3	Pleura	Cancer/Malignant	HITS-CLIP	POSITIVE	DIRECT	DOWN	NA
ENSG00000152332	UHMK1	hsa-miR-1260b	Homo sapiens	BCBL1	Bone Marrow	Cancer/Malignant	HITS-CLIP	POSITIVE	DIRECT	DOWN	NA
ENSG00000152443	ZNF776	hsa-miR-1260b	Homo sapiens	293S	Kidney	Embryonic/Fetal	HITS-CLIP	POSITIVE	DIRECT	DOWN	no treatment (control)
ENSG00000152492	CCDC50	hsa-miR-1260b	Homo sapiens	BC1	Pleura	Cancer/Malignant	PAR-CLIP	POSITIVE	DIRECT	DOWN	NA
ENSG00000152492	CCDC50	hsa-miR-1260b	Homo sapiens	LCLBACD3	NA	Normal/Primary	PAR-CLIP	POSITIVE	DIRECT	DOWN	NA
ENSG00000153201	RANBP2	hsa-miR-1260b	Homo sapiens	293S	Kidney	Embryonic/Fetal	HITS-CLIP	POSITIVE	DIRECT	DOWN	no treatment (control)
ENSG00000153310	FAM49B	hsa-miR-1260b	Homo sapiens	BCBL1	Bone Marrow	Cancer/Malignant	HITS-CLIP	POSITIVE	DIRECT	DOWN	NA
ENSG00000154710	RABGEF1	hsa-miR-1260b	Homo sapiens	BC1	Pleura	Cancer/Malignant	PAR-CLIP	POSITIVE	DIRECT	DOWN	NA
ENSG00000155011	DKK2	hsa-miR-1260b	Homo sapiens	786O	Kidney	Cancer/Malignant	Luciferase Reporter Assay	POSITIVE	DIRECT	DOWN	NA
ENSG00000155011	DKK2	hsa-miR-1260b	Homo sapiens	A498	Kidney	Cancer/Malignant	Luciferase Reporter Assay	POSITIVE	DIRECT	DOWN	NA
ENSG00000155111	CDK19	hsa-miR-1260b	Homo sapiens	293S	Kidney	Embryonic/Fetal	HITS-CLIP	POSITIVE	DIRECT	DOWN	no treatment (control)
ENSG00000156103	MMP16	hsa-miR-1260b	Homo sapiens	293S	Kidney	Embryonic/Fetal	HITS-CLIP	POSITIVE	DIRECT	DOWN	no treatment (control)
ENSG00000156170	NDUFAF6	hsa-miR-1260b	Homo sapiens	BCBL1	Bone Marrow	Cancer/Malignant	HITS-CLIP	POSITIVE	DIRECT	DOWN	NA
ENSG00000156471	PTDSS1	hsa-miR-1260b	Homo sapiens	BCBL1	Bone Marrow	Cancer/Malignant	HITS-CLIP	POSITIVE	DIRECT	DOWN	NA
ENSG00000156875	HIAT1	hsa-miR-1260b	Homo sapiens	293S	Kidney	Embryonic/Fetal	HITS-CLIP	POSITIVE	DIRECT	DOWN	treatment: arsenite
ENSG00000157514	TSC22D3	hsa-miR-1260b	Homo sapiens	293S	Kidney	Embryonic/Fetal	HITS-CLIP	POSITIVE	DIRECT	DOWN	no treatment (control)
ENSG00000159217	IGF2BP1	hsa-miR-1260b	Homo sapiens	293S	Kidney	Embryonic/Fetal	HITS-CLIP	POSITIVE	DIRECT	DOWN	no treatment (control)
ENSG00000159217	IGF2BP1	hsa-miR-1260b	Homo sapiens	293S	Kidney	Embryonic/Fetal	HITS-CLIP	POSITIVE	DIRECT	DOWN	treatment:emetine
ENSG00000159231	CBR3	hsa-miR-1260b	Homo sapiens	293S	Kidney	Embryonic/Fetal	HITS-CLIP	POSITIVE	DIRECT	DOWN	no treatment (control)
ENSG00000159388	BTG2	hsa-miR-1260b	Homo sapiens	293S	Kidney	Embryonic/Fetal	HITS-CLIP	POSITIVE	DIRECT	DOWN	no treatment (control)
ENSG00000159388	BTG2	hsa-miR-1260b	Homo sapiens	293S	Kidney	Embryonic/Fetal	HITS-CLIP	POSITIVE	DIRECT	DOWN	treatment:hippuristanol
ENSG00000159388	BTG2	hsa-miR-1260b	Homo sapiens	293S	Kidney	Embryonic/Fetal	HITS-CLIP	POSITIVE	DIRECT	DOWN	treatment: arsenite
ENSG00000159692	CTBP1	hsa-miR-1260b	Homo sapiens	293S	Kidney	Embryonic/Fetal	HITS-CLIP	POSITIVE	DIRECT	DOWN	treatment:emetine
ENSG00000160058	BSDC1	hsa-miR-1260b	Homo sapiens	293S	Kidney	Embryonic/Fetal	HITS-CLIP	POSITIVE	DIRECT	DOWN	treatment: arsenite
ENSG00000160193	WDR4	hsa-miR-1260b	Homo sapiens	293S	Kidney	Embryonic/Fetal	HITS-CLIP	POSITIVE	DIRECT	DOWN	treatment: arsenite
ENSG00000160360	GPSM1	hsa-miR-1260b	Homo sapiens	293S	Kidney	Embryonic/Fetal	HITS-CLIP	POSITIVE	DIRECT	DOWN	treatment:emetine
ENSG00000160551	TAOK1	hsa-miR-1260b	Homo sapiens	293S	Kidney	Embryonic/Fetal	HITS-CLIP	POSITIVE	DIRECT	DOWN	no treatment (control)
ENSG00000161960	EIF4A1	hsa-miR-1260b	Homo sapiens	293S	Kidney	Embryonic/Fetal	HITS-CLIP	POSITIVE	DIRECT	DOWN	no treatment (control)
ENSG00000161960	EIF4A1	hsa-miR-1260b	Homo sapiens	293S	Kidney	Embryonic/Fetal	HITS-CLIP	POSITIVE	DIRECT	DOWN	treatment: arsenite
ENSG00000161996	WDR90	hsa-miR-1260b	Homo sapiens	293S	Kidney	Embryonic/Fetal	HITS-CLIP	POSITIVE	DIRECT	DOWN	treatment:emetine
ENSG00000162066	AMDHD2	hsa-miR-1260b	Homo sapiens	293S	Kidney	Embryonic/Fetal	HITS-CLIP	POSITIVE	DIRECT	DOWN	no treatment (control)
ENSG00000162923	WDR26	hsa-miR-1260b	Homo sapiens	293S	Kidney	Embryonic/Fetal	HITS-CLIP	POSITIVE	DIRECT	DOWN	no treatment (control)
ENSG00000162923	WDR26	hsa-miR-1260b	Homo sapiens	293S	Kidney	Embryonic/Fetal	HITS-CLIP	POSITIVE	DIRECT	DOWN	treatment:emetine
ENSG00000164045	CDC25A	hsa-miR-1260b	Homo sapiens	293S	Kidney	Embryonic/Fetal	HITS-CLIP	POSITIVE	DIRECT	DOWN	no treatment (control)
ENSG00000164099	PRSS12	hsa-miR-1260b	Homo sapiens	293S	Kidney	Embryonic/Fetal	HITS-CLIP	POSITIVE	DIRECT	DOWN	no treatment (control)
ENSG00000164305	CASP3	hsa-miR-1260b	Homo sapiens	BC1	Pleura	Cancer/Malignant	PAR-CLIP	POSITIVE	DIRECT	DOWN	NA
ENSG00000165194	PCDH19	hsa-miR-1260b	Homo sapiens	293S	Kidney	Embryonic/Fetal	HITS-CLIP	POSITIVE	DIRECT	DOWN	treatment: emetine
ENSG00000165678	GHITM	hsa-miR-1260b	Homo sapiens	BC3	Pleura	Cancer/Malignant	HITS-CLIP	POSITIVE	DIRECT	DOWN	NA
ENSG00000165997	ARL5B	hsa-miR-1260b	Homo sapiens	293S	Kidney	Embryonic/Fetal	HITS-CLIP	POSITIVE	DIRECT	DOWN	treatment: emetine
ENSG00000166165	CKB	hsa-miR-1260b	Homo sapiens	FLPIN_TREX_293	Kidney	Normal/Primary	CLASH	POSITIVE	DIRECT	DOWN	NA
ENSG00000166341	DCHS1	hsa-miR-1260b	Homo sapiens	293S	Kidney	Embryonic/Fetal	HITS-CLIP	POSITIVE	DIRECT	DOWN	treatment:emetine
ENSG00000166479	TMX3	hsa-miR-1260b	Homo sapiens	293S	Kidney	Embryonic/Fetal	HITS-CLIP	POSITIVE	DIRECT	DOWN	no treatment (control)
ENSG00000166860	ZBTB39	hsa-miR-1260b	Homo sapiens	293S	Kidney	Embryonic/Fetal	HITS-CLIP	POSITIVE	DIRECT	DOWN	treatment:hippuristanol
ENSG00000166860	ZBTB39	hsa-miR-1260b	Homo sapiens	293S	Kidney	Embryonic/Fetal	HITS-CLIP	POSITIVE	DIRECT	DOWN	no treatment (control)
ENSG00000166987	MBD6	hsa-miR-1260b	Homo sapiens	293S	Kidney	Embryonic/Fetal	HITS-CLIP	POSITIVE	DIRECT	DOWN	no treatment (control)
ENSG00000167114	SLC27A4	hsa-miR-1260b	Homo sapiens	293S	Kidney	Embryonic/Fetal	HITS-CLIP	POSITIVE	DIRECT	DOWN	treatment:hippuristanol
ENSG00000167548	KMT2D	hsa-miR-1260b	Homo sapiens	BC1	Pleura	Cancer/Malignant	PAR-CLIP	POSITIVE	DIRECT	DOWN	NA
ENSG00000167548	KMT2D	hsa-miR-1260b	Homo sapiens	BC3	Pleura	Cancer/Malignant	PAR-CLIP	POSITIVE	DIRECT	DOWN	NA
ENSG00000167548	KMT2D	hsa-miR-1260b	Homo sapiens	293S	Kidney	Embryonic/Fetal	HITS-CLIP	POSITIVE	DIRECT	DOWN	no treatment (control)
ENSG00000168036	CTNNB1	hsa-miR-1260b	Homo sapiens	LCL35	NA	Normal/Primary	PAR-CLIP	POSITIVE	DIRECT	DOWN	NA
ENSG00000168092	PAFAH1B2	hsa-miR-1260b	Homo sapiens	293S	Kidney	Embryonic/Fetal	HITS-CLIP	POSITIVE	DIRECT	DOWN	treatment: arsenite
ENSG00000168092	PAFAH1B2	hsa-miR-1260b	Homo sapiens	293S	Kidney	Embryonic/Fetal	HITS-CLIP	POSITIVE	DIRECT	DOWN	treatment:hippuristanol
ENSG00000168264	IRF2BP2	hsa-miR-1260b	Homo sapiens	293S	Kidney	Embryonic/Fetal	HITS-CLIP	POSITIVE	DIRECT	DOWN	no treatment (control)
ENSG00000168286	THAP11	hsa-miR-1260b	Homo sapiens	EF3DAGO2	NA	Normal/Primary	PAR-CLIP	POSITIVE	DIRECT	DOWN	NA
ENSG00000168438	CDC40	hsa-miR-1260b	Homo sapiens	293S	Kidney	Embryonic/Fetal	HITS-CLIP	POSITIVE	DIRECT	DOWN	treatment: emetine
ENSG00000169045	HNRNPH1	hsa-miR-1260b	Homo sapiens	293S	Kidney	Embryonic/Fetal	HITS-CLIP	POSITIVE	DIRECT	DOWN	no treatment (control)
ENSG00000169045	HNRNPH1	hsa-miR-1260b	Homo sapiens	293S	Kidney	Embryonic/Fetal	HITS-CLIP	POSITIVE	DIRECT	DOWN	treatment: arsenite
ENSG00000169057	MECP2	hsa-miR-1260b	Homo sapiens	293S	Kidney	Embryonic/Fetal	HITS-CLIP	POSITIVE	DIRECT	DOWN	no treatment (control)
ENSG00000169217	CD2BP2	hsa-miR-1260b	Homo sapiens	293S	Kidney	Embryonic/Fetal	HITS-CLIP	POSITIVE	DIRECT	DOWN	no treatment (control)
ENSG00000169249	ZRSR2	hsa-miR-1260b	Homo sapiens	293S	Kidney	Embryonic/Fetal	HITS-CLIP	POSITIVE	DIRECT	DOWN	treatment: emetine
ENSG00000169564	PCBP1	hsa-miR-1260b	Homo sapiens	BCBL1	Bone Marrow	Cancer/Malignant	HITS-CLIP	POSITIVE	DIRECT	DOWN	NA
ENSG00000169592	INO80E	hsa-miR-1260b	Homo sapiens	293S	Kidney	Embryonic/Fetal	HITS-CLIP	POSITIVE	DIRECT	DOWN	no treatment (control)
ENSG00000170006	TMEM154	hsa-miR-1260b	Homo sapiens	BC3	Pleura	Cancer/Malignant	PAR-CLIP	POSITIVE	DIRECT	DOWN	NA
ENSG00000170540	ARL6IP1	hsa-miR-1260b	Homo sapiens	293S	Kidney	Embryonic/Fetal	HITS-CLIP	POSITIVE	DIRECT	DOWN	no treatment (control)
ENSG00000170540	ARL6IP1	hsa-miR-1260b	Homo sapiens	293S	Kidney	Embryonic/Fetal	HITS-CLIP	POSITIVE	DIRECT	DOWN	treatment: arsenite
ENSG00000171044	XKR6	hsa-miR-1260b	Homo sapiens	293S	Kidney	Embryonic/Fetal	HITS-CLIP	POSITIVE	DIRECT	DOWN	no treatment (control)
ENSG00000171246	NPTX1	hsa-miR-1260b	Homo sapiens	293S	Kidney	Embryonic/Fetal	HITS-CLIP	POSITIVE	DIRECT	DOWN	treatment: emetine
ENSG00000171824	EXOSC10	hsa-miR-1260b	Homo sapiens	293S	Kidney	Embryonic/Fetal	HITS-CLIP	POSITIVE	DIRECT	DOWN	no treatment (control)
ENSG00000171988	JMJD1C	hsa-miR-1260b	Homo sapiens	BC3	Pleura	Cancer/Malignant	PAR-CLIP	POSITIVE	DIRECT	DOWN	NA
ENSG00000172053	QARS	hsa-miR-1260b	Homo sapiens	BCBL1	Bone Marrow	Cancer/Malignant	HITS-CLIP	POSITIVE	DIRECT	DOWN	NA
ENSG00000172667	ZMAT3	hsa-miR-1260b	Homo sapiens	293S	Kidney	Embryonic/Fetal	HITS-CLIP	POSITIVE	DIRECT	DOWN	no treatment (control)
ENSG00000172765	TMCC1	hsa-miR-1260b	Homo sapiens	293S	Kidney	Embryonic/Fetal	HITS-CLIP	POSITIVE	DIRECT	DOWN	treatment: arsenite
ENSG00000173163	COMMD1	hsa-miR-1260b	Homo sapiens	BC1	Pleura	Cancer/Malignant	PAR-CLIP	POSITIVE	DIRECT	DOWN	NA
ENSG00000173163	COMMD1	hsa-miR-1260b	Homo sapiens	BC3	Pleura	Cancer/Malignant	PAR-CLIP	POSITIVE	DIRECT	DOWN	NA
ENSG00000173914	RBM4B	hsa-miR-1260b	Homo sapiens	293S	Kidney	Embryonic/Fetal	HITS-CLIP	POSITIVE	DIRECT	DOWN	no treatment (control)
ENSG00000173914	RBM4B	hsa-miR-1260b	Homo sapiens	293S	Kidney	Embryonic/Fetal	HITS-CLIP	POSITIVE	DIRECT	DOWN	treatment: arsenite
ENSG00000174238	PITPNA	hsa-miR-1260b	Homo sapiens	BCBL1	Bone Marrow	Cancer/Malignant	HITS-CLIP	POSITIVE	DIRECT	DOWN	NA
ENSG00000174371	EXO1	hsa-miR-1260b	Homo sapiens	293S	Kidney	Embryonic/Fetal	HITS-CLIP	POSITIVE	DIRECT	DOWN	no treatment (control)
ENSG00000174500	GCSAM	hsa-miR-1260b	Homo sapiens	293S	Kidney	Embryonic/Fetal	HITS-CLIP	POSITIVE	DIRECT	DOWN	treatment:emetine
ENSG00000174748	RPL15	hsa-miR-1260b	Homo sapiens	293S	Kidney	Embryonic/Fetal	HITS-CLIP	POSITIVE	DIRECT	DOWN	no treatment (control)
ENSG00000174804	FZD4	hsa-miR-1260b	Homo sapiens	293S	Kidney	Embryonic/Fetal	HITS-CLIP	POSITIVE	DIRECT	DOWN	treatment: emetine
ENSG00000174842	GLMN	hsa-miR-1260b	Homo sapiens	293S	Kidney	Embryonic/Fetal	HITS-CLIP	POSITIVE	DIRECT	DOWN	no treatment (control)
ENSG00000175115	PACS1	hsa-miR-1260b	Homo sapiens	EF3DAGO2	NA	Normal/Primary	PAR-CLIP	POSITIVE	DIRECT	DOWN	NA
ENSG00000175221	MED16	hsa-miR-1260b	Homo sapiens	293S	Kidney	Embryonic/Fetal	HITS-CLIP	POSITIVE	DIRECT	DOWN	treatment: arsenite
ENSG00000175556	LONRF3	hsa-miR-1260b	Homo sapiens	293S	Kidney	Embryonic/Fetal	HITS-CLIP	POSITIVE	DIRECT	DOWN	no treatment (control)
ENSG00000175662	TOM1L2	hsa-miR-1260b	Homo sapiens	BCBL1	Bone Marrow	Cancer/Malignant	HITS-CLIP	POSITIVE	DIRECT	DOWN	NA
ENSG00000176095	IP6K1	hsa-miR-1260b	Homo sapiens	BC3	Pleura	Cancer/Malignant	PAR-CLIP	POSITIVE	DIRECT	DOWN	NA
ENSG00000177283	FZD8	hsa-miR-1260b	Homo sapiens	293S	Kidney	Embryonic/Fetal	HITS-CLIP	POSITIVE	DIRECT	DOWN	treatment: emetine
ENSG00000177479	ARIH2	hsa-miR-1260b	Homo sapiens	293S	Kidney	Embryonic/Fetal	HITS-CLIP	POSITIVE	DIRECT	DOWN	treatment: emetine
ENSG00000177600	RPLP2	hsa-miR-1260b	Homo sapiens	BCBL1	Bone Marrow	Cancer/Malignant	HITS-CLIP	POSITIVE	DIRECT	DOWN	NA
ENSG00000177971	IMP3	hsa-miR-1260b	Homo sapiens	293S	Kidney	Embryonic/Fetal	HITS-CLIP	POSITIVE	DIRECT	DOWN	treatment:hippuristanol
ENSG00000178177	LCORL	hsa-miR-1260b	Homo sapiens	293S	Kidney	Embryonic/Fetal	HITS-CLIP	POSITIVE	DIRECT	DOWN	no treatment (control)
ENSG00000178695	KCTD12	hsa-miR-1260b	Homo sapiens	293S	Kidney	Embryonic/Fetal	HITS-CLIP	POSITIVE	DIRECT	DOWN	treatment:emetine
ENSG00000179218	CALR	hsa-miR-1260b	Homo sapiens	293S	Kidney	Embryonic/Fetal	HITS-CLIP	POSITIVE	DIRECT	DOWN	no treatment (control)
ENSG00000179218	CALR	hsa-miR-1260b	Homo sapiens	293S	Kidney	Embryonic/Fetal	HITS-CLIP	POSITIVE	DIRECT	DOWN	treatment: emetine
ENSG00000179456	ZBTB18	hsa-miR-1260b	Homo sapiens	293S	Kidney	Embryonic/Fetal	HITS-CLIP	POSITIVE	DIRECT	DOWN	no treatment (control)
ENSG00000179889	PDXDC1	hsa-miR-1260b	Homo sapiens	293S	Kidney	Embryonic/Fetal	HITS-CLIP	POSITIVE	DIRECT	DOWN	no treatment (control)
ENSG00000180822	PSMG4	hsa-miR-1260b	Homo sapiens	293S	Kidney	Embryonic/Fetal	HITS-CLIP	POSITIVE	DIRECT	DOWN	no treatment (control)
ENSG00000181222	POLR2A	hsa-miR-1260b	Homo sapiens	FLPIN_TREX_293	Kidney	Normal/Primary	CLASH	POSITIVE	DIRECT	DOWN	NA
ENSG00000181555	SETD2	hsa-miR-1260b	Homo sapiens	293S	Kidney	Embryonic/Fetal	HITS-CLIP	POSITIVE	DIRECT	DOWN	treatment: emetine
ENSG00000181555	SETD2	hsa-miR-1260b	Homo sapiens	293S	Kidney	Embryonic/Fetal	HITS-CLIP	POSITIVE	DIRECT	DOWN	no treatment (control)
ENSG00000182504	CEP97	hsa-miR-1260b	Homo sapiens	293S	Kidney	Embryonic/Fetal	HITS-CLIP	POSITIVE	DIRECT	DOWN	no treatment (control)
ENSG00000183684	ALYREF	hsa-miR-1260b	Homo sapiens	BCBL1	Bone Marrow	Cancer/Malignant	HITS-CLIP	POSITIVE	DIRECT	DOWN	NA
ENSG00000184508	HDDC3	hsa-miR-1260b	Homo sapiens	293S	Kidney	Embryonic/Fetal	HITS-CLIP	POSITIVE	DIRECT	DOWN	treatment:hippuristanol
ENSG00000184863	RBM33	hsa-miR-1260b	Homo sapiens	293S	Kidney	Embryonic/Fetal	HITS-CLIP	POSITIVE	DIRECT	DOWN	no treatment (control)
ENSG00000185000	DGAT1	hsa-miR-1260b	Homo sapiens	293S	Kidney	Embryonic/Fetal	HITS-CLIP	POSITIVE	DIRECT	DOWN	treatment:emetine
ENSG00000185009	AP3M1	hsa-miR-1260b	Homo sapiens	BC1	Pleura	Cancer/Malignant	PAR-CLIP	POSITIVE	DIRECT	DOWN	NA
ENSG00000185278	ZBTB37	hsa-miR-1260b	Homo sapiens	BC3	Pleura	Cancer/Malignant	HITS-CLIP	POSITIVE	DIRECT	DOWN	NA
ENSG00000185278	ZBTB37	hsa-miR-1260b	Homo sapiens	BCBL1	Bone Marrow	Cancer/Malignant	HITS-CLIP	POSITIVE	DIRECT	DOWN	NA
ENSG00000185722	ANKFY1	hsa-miR-1260b	Homo sapiens	BCBL1	Bone Marrow	Cancer/Malignant	HITS-CLIP	POSITIVE	DIRECT	DOWN	NA
ENSG00000186298	PPP1CC	hsa-miR-1260b	Homo sapiens	293S	Kidney	Embryonic/Fetal	HITS-CLIP	POSITIVE	DIRECT	DOWN	no treatment (control)
ENSG00000186532	SMYD4	hsa-miR-1260b	Homo sapiens	293S	Kidney	Embryonic/Fetal	HITS-CLIP	POSITIVE	DIRECT	DOWN	treatment: emetine
ENSG00000186660	ZFP91	hsa-miR-1260b	Homo sapiens	293S	Kidney	Embryonic/Fetal	HITS-CLIP	POSITIVE	DIRECT	DOWN	no treatment (control)
ENSG00000187109	NAP1L1	hsa-miR-1260b	Homo sapiens	BC3	Pleura	Cancer/Malignant	HITS-CLIP	POSITIVE	DIRECT	DOWN	NA
ENSG00000187109	NAP1L1	hsa-miR-1260b	Homo sapiens	293S	Kidney	Embryonic/Fetal	HITS-CLIP	POSITIVE	DIRECT	DOWN	no treatment (control)
ENSG00000187486	KCNJ11	hsa-miR-1260b	Homo sapiens	293S	Kidney	Embryonic/Fetal	HITS-CLIP	POSITIVE	DIRECT	DOWN	no treatment (control)
ENSG00000187601	MAGEH1	hsa-miR-1260b	Homo sapiens	BCBL1	Bone Marrow	Cancer/Malignant	HITS-CLIP	POSITIVE	DIRECT	DOWN	NA
ENSG00000188554	NBR1	hsa-miR-1260b	Homo sapiens	BCBL1	Bone Marrow	Cancer/Malignant	HITS-CLIP	POSITIVE	DIRECT	DOWN	NA
ENSG00000196230	TUBB	hsa-miR-1260b	Homo sapiens	293S	Kidney	Embryonic/Fetal	HITS-CLIP	POSITIVE	DIRECT	DOWN	no treatment (control)
ENSG00000196449	YRDC	hsa-miR-1260b	Homo sapiens	293S	Kidney	Embryonic/Fetal	HITS-CLIP	POSITIVE	DIRECT	DOWN	no treatment (control)
ENSG00000196505	GDAP2	hsa-miR-1260b	Homo sapiens	293S	Kidney	Embryonic/Fetal	HITS-CLIP	POSITIVE	DIRECT	DOWN	treatment:hippuristanol
ENSG00000197102	DYNC1H1	hsa-miR-1260b	Homo sapiens	293S	Kidney	Embryonic/Fetal	HITS-CLIP	POSITIVE	DIRECT	DOWN	no treatment (control)
ENSG00000197217	ENTPD4	hsa-miR-1260b	Homo sapiens	293S	Kidney	Embryonic/Fetal	HITS-CLIP	POSITIVE	DIRECT	DOWN	treatment: emetine
ENSG00000197714	ZNF460	hsa-miR-1260b	Homo sapiens	BCBL1	Bone Marrow	Cancer/Malignant	HITS-CLIP	POSITIVE	DIRECT	DOWN	NA
ENSG00000197714	ZNF460	hsa-miR-1260b	Homo sapiens	293S	Kidney	Embryonic/Fetal	HITS-CLIP	POSITIVE	DIRECT	DOWN	no treatment (control)
ENSG00000197766	CFD	hsa-miR-1260b	Homo sapiens	293S	Kidney	Embryonic/Fetal	HITS-CLIP	POSITIVE	DIRECT	DOWN	no treatment (control)
ENSG00000197766	CFD	hsa-miR-1260b	Homo sapiens	293S	Kidney	Embryonic/Fetal	HITS-CLIP	POSITIVE	DIRECT	DOWN	treatment:hippuristanol
ENSG00000197879	MYO1C	hsa-miR-1260b	Homo sapiens	293S	Kidney	Embryonic/Fetal	HITS-CLIP	POSITIVE	DIRECT	DOWN	no treatment (control)
ENSG00000198399	ITSN2	hsa-miR-1260b	Homo sapiens	293S	Kidney	Embryonic/Fetal	HITS-CLIP	POSITIVE	DIRECT	DOWN	treatment: emetine
ENSG00000198554	WDHD1	hsa-miR-1260b	Homo sapiens	LCLBACD1	NA	Normal/Primary	PAR-CLIP	POSITIVE	DIRECT	DOWN	NA
ENSG00000198561	CTNND1	hsa-miR-1260b	Homo sapiens	293S	Kidney	Embryonic/Fetal	HITS-CLIP	POSITIVE	DIRECT	DOWN	treatment: emetine
ENSG00000198901	PRC1	hsa-miR-1260b	Homo sapiens	293S	Kidney	Embryonic/Fetal	HITS-CLIP	POSITIVE	DIRECT	DOWN	treatment: emetine
ENSG00000203965	EFCAB7	hsa-miR-1260b	Homo sapiens	293S	Kidney	Embryonic/Fetal	HITS-CLIP	POSITIVE	DIRECT	DOWN	treatment: emetine
ENSG00000204120	GIGYF2	hsa-miR-1260b	Homo sapiens	BC3	Pleura	Cancer/Malignant	PAR-CLIP	POSITIVE	DIRECT	DOWN	NA
ENSG00000204394	VARS	hsa-miR-1260b	Homo sapiens	BCBL1	Bone Marrow	Cancer/Malignant	HITS-CLIP	POSITIVE	DIRECT	DOWN	NA
ENSG00000204628	GNB2L1	hsa-miR-1260b	Homo sapiens	BCBL1	Bone Marrow	Cancer/Malignant	HITS-CLIP	POSITIVE	DIRECT	DOWN	NA
ENSG00000204628	GNB2L1	hsa-miR-1260b	Homo sapiens	293S	Kidney	Embryonic/Fetal	HITS-CLIP	POSITIVE	DIRECT	DOWN	no treatment (control)
ENSG00000204628	GNB2L1	hsa-miR-1260b	Homo sapiens	293S	Kidney	Embryonic/Fetal	HITS-CLIP	POSITIVE	DIRECT	DOWN	treatment: emetine
ENSG00000204673	AKT1S1	hsa-miR-1260b	Homo sapiens	293S	Kidney	Embryonic/Fetal	HITS-CLIP	POSITIVE	DIRECT	DOWN	treatment:emetine
ENSG00000204852	TCTN1	hsa-miR-1260b	Homo sapiens	293S	Kidney	Embryonic/Fetal	HITS-CLIP	POSITIVE	DIRECT	DOWN	no treatment (control)
ENSG00000206053	HN1L	hsa-miR-1260b	Homo sapiens	293S	Kidney	Embryonic/Fetal	HITS-CLIP	POSITIVE	DIRECT	DOWN	treatment: emetine
ENSG00000213064	SFT2D2	hsa-miR-1260b	Homo sapiens	BC3	Pleura	Cancer/Malignant	HITS-CLIP	POSITIVE	DIRECT	DOWN	NA
ENSG00000213064	SFT2D2	hsa-miR-1260b	Homo sapiens	BCBL1	Bone Marrow	Cancer/Malignant	HITS-CLIP	POSITIVE	DIRECT	DOWN	NA
ENSG00000213906	LTB4R2	hsa-miR-1260b	Homo sapiens	293S	Kidney	Embryonic/Fetal	HITS-CLIP	POSITIVE	DIRECT	DOWN	treatment:emetine
ENSG00000214022	REPIN1	hsa-miR-1260b	Homo sapiens	293S	Kidney	Embryonic/Fetal	HITS-CLIP	POSITIVE	DIRECT	DOWN	treatment:emetine
ENSG00000214087	ARL16	hsa-miR-1260b	Homo sapiens	293S	Kidney	Embryonic/Fetal	HITS-CLIP	POSITIVE	DIRECT	DOWN	no treatment (control)
ENSG00000214753	HNRNPUL2	hsa-miR-1260b	Homo sapiens	293S	Kidney	Embryonic/Fetal	HITS-CLIP	POSITIVE	DIRECT	DOWN	no treatment (control)
ENSG00000215012	C22orf29	hsa-miR-1260b	Homo sapiens	293S	Kidney	Embryonic/Fetal	HITS-CLIP	POSITIVE	DIRECT	DOWN	no treatment (control)
ENSG00000221914	PPP2R2A	hsa-miR-1260b	Homo sapiens	293S	Kidney	Embryonic/Fetal	HITS-CLIP	POSITIVE	DIRECT	DOWN	no treatment (control)
ENSG00000224470	ATXN1L	hsa-miR-1260b	Homo sapiens	293S	Kidney	Embryonic/Fetal	HITS-CLIP	POSITIVE	DIRECT	DOWN	no treatment (control)
ENSG00000231925	TAPBP	hsa-miR-1260b	Homo sapiens	BC3	Pleura	Cancer/Malignant	HITS-CLIP	POSITIVE	DIRECT	DOWN	NA
ENSG00000234465	PINLYP	hsa-miR-1260b	Homo sapiens	293S	Kidney	Embryonic/Fetal	HITS-CLIP	POSITIVE	DIRECT	DOWN	treatment:emetine
ENSG00000244038	DDOST	hsa-miR-1260b	Homo sapiens	293S	Kidney	Embryonic/Fetal	HITS-CLIP	POSITIVE	DIRECT	DOWN	no treatment (control)
ENSG00000253719	ATXN7L3B	hsa-miR-1260b	Homo sapiens	BCBL1	Bone Marrow	Cancer/Malignant	HITS-CLIP	POSITIVE	DIRECT	DOWN	NA
ENSG00000259956	RBM15B	hsa-miR-1260b	Homo sapiens	293S	Kidney	Embryonic/Fetal	HITS-CLIP	POSITIVE	DIRECT	DOWN	treatment: emetine
ENSG00000261115	TMEM178B	hsa-miR-1260b	Homo sapiens	293S	Kidney	Embryonic/Fetal	HITS-CLIP	POSITIVE	DIRECT	DOWN	no treatment (control)
ENSG00000264364	DYNLL2	hsa-miR-1260b	Homo sapiens	293S	Kidney	Embryonic/Fetal	HITS-CLIP	POSITIVE	DIRECT	DOWN	no treatment (control)
ENSG00000264364	DYNLL2	hsa-miR-1260b	Homo sapiens	293S	Kidney	Embryonic/Fetal	HITS-CLIP	POSITIVE	DIRECT	DOWN	treatment: arsenite
ENSG00000267041	ZNF850	hsa-miR-1260b	Homo sapiens	293S	Kidney	Embryonic/Fetal	HITS-CLIP	POSITIVE	DIRECT	DOWN	no treatment (control)
ENSG00000010818	HIVEP2	hsa-miR-1294	Homo sapiens	EF3DAGO2	NA	Normal/Primary	PAR-CLIP	POSITIVE	DIRECT	DOWN	NA
ENSG00000025800	KPNA6	hsa-miR-1294	Homo sapiens	EF3DAGO2	NA	Normal/Primary	PAR-CLIP	POSITIVE	DIRECT	DOWN	NA
ENSG00000039123	SKIV2L2	hsa-miR-1294	Homo sapiens	EF3DAGO2	NA	Normal/Primary	PAR-CLIP	POSITIVE	DIRECT	DOWN	NA
ENSG00000070610	GBA2	hsa-miR-1294	Homo sapiens	EF3DAGO2	NA	Normal/Primary	PAR-CLIP	POSITIVE	DIRECT	DOWN	NA
ENSG00000073921	PICALM	hsa-miR-1294	Homo sapiens	LCL35	NA	Normal/Primary	PAR-CLIP	POSITIVE	DIRECT	DOWN	NA
ENSG00000076108	BAZ2A	hsa-miR-1294	Homo sapiens	EF3DAGO2	NA	Normal/Primary	PAR-CLIP	POSITIVE	DIRECT	DOWN	NA
ENSG00000076108	BAZ2A	hsa-miR-1294	Homo sapiens	LCL35	NA	Normal/Primary	PAR-CLIP	POSITIVE	DIRECT	DOWN	NA
ENSG00000080546	SESN1	hsa-miR-1294	Homo sapiens	EF3DAGO2	NA	Normal/Primary	PAR-CLIP	POSITIVE	DIRECT	DOWN	NA
ENSG00000088387	DOCK9	hsa-miR-1294	Homo sapiens	LCL35	NA	Normal/Primary	PAR-CLIP	POSITIVE	DIRECT	DOWN	NA
ENSG00000090615	GOLGA3	hsa-miR-1294	Homo sapiens	LCL35	NA	Normal/Primary	PAR-CLIP	POSITIVE	DIRECT	DOWN	NA
ENSG00000092199	HNRNPC	hsa-miR-1294	Homo sapiens	LCL35	NA	Normal/Primary	PAR-CLIP	POSITIVE	DIRECT	DOWN	NA
ENSG00000092199	HNRNPC	hsa-miR-1294	Homo sapiens	LCLBACD1	NA	Normal/Primary	PAR-CLIP	POSITIVE	DIRECT	DOWN	NA
ENSG00000092199	HNRNPC	hsa-miR-1294	Homo sapiens	LCLBACD3	NA	Normal/Primary	PAR-CLIP	POSITIVE	DIRECT	DOWN	NA
ENSG00000092199	HNRNPC	hsa-miR-1294	Homo sapiens	LCLBAC	NA	Normal/Primary	PAR-CLIP	POSITIVE	DIRECT	DOWN	NA
ENSG00000100393	EP300	hsa-miR-1294	Homo sapiens	LCL35	NA	Normal/Primary	PAR-CLIP	POSITIVE	DIRECT	DOWN	NA
ENSG00000100393	EP300	hsa-miR-1294	Homo sapiens	LCLBACD3	NA	Normal/Primary	PAR-CLIP	POSITIVE	DIRECT	DOWN	NA
ENSG00000101457	DNTTIP1	hsa-miR-1294	Homo sapiens	EF3DAGO2	NA	Normal/Primary	PAR-CLIP	POSITIVE	DIRECT	DOWN	NA
ENSG00000107036	RIC1	hsa-miR-1294	Homo sapiens	LCL35	NA	Normal/Primary	PAR-CLIP	POSITIVE	DIRECT	DOWN	NA
ENSG00000107036	RIC1	hsa-miR-1294	Homo sapiens	LCLBACD3	NA	Normal/Primary	PAR-CLIP	POSITIVE	DIRECT	DOWN	NA
ENSG00000107036	RIC1	hsa-miR-1294	Homo sapiens	LCLBAC	NA	Normal/Primary	PAR-CLIP	POSITIVE	DIRECT	DOWN	NA
ENSG00000107362	ABHD17B	hsa-miR-1294	Homo sapiens	EF3DAGO2	NA	Normal/Primary	PAR-CLIP	POSITIVE	DIRECT	DOWN	NA
ENSG00000108061	SHOC2	hsa-miR-1294	Homo sapiens	EF3DAGO2	NA	Normal/Primary	PAR-CLIP	POSITIVE	DIRECT	DOWN	NA
ENSG00000109084	TMEM97	hsa-miR-1294	Homo sapiens	EF3DAGO2	NA	Normal/Primary	PAR-CLIP	POSITIVE	DIRECT	DOWN	NA
ENSG00000109684	CLNK	hsa-miR-1294	Homo sapiens	LCLBACD3	NA	Normal/Primary	PAR-CLIP	POSITIVE	DIRECT	DOWN	NA
ENSG00000110395	CBL	hsa-miR-1294	Homo sapiens	LCLBAC	NA	Normal/Primary	PAR-CLIP	POSITIVE	DIRECT	DOWN	NA
ENSG00000110851	PRDM4	hsa-miR-1294	Homo sapiens	LCL35	NA	Normal/Primary	PAR-CLIP	POSITIVE	DIRECT	DOWN	NA
ENSG00000111412	C12orf49	hsa-miR-1294	Homo sapiens	LCL35	NA	Normal/Primary	PAR-CLIP	POSITIVE	DIRECT	DOWN	NA
ENSG00000112096	SOD2	hsa-miR-1294	Homo sapiens	LCLBACD1	NA	Normal/Primary	PAR-CLIP	POSITIVE	DIRECT	DOWN	NA
ENSG00000112305	SMAP1	hsa-miR-1294	Homo sapiens	EF3DAGO2	NA	Normal/Primary	PAR-CLIP	POSITIVE	DIRECT	DOWN	NA
ENSG00000112305	SMAP1	hsa-miR-1294	Homo sapiens	LCLBAC	NA	Normal/Primary	PAR-CLIP	POSITIVE	DIRECT	DOWN	NA
ENSG00000113441	LNPEP	hsa-miR-1294	Homo sapiens	EF3DAGO2	NA	Normal/Primary	PAR-CLIP	POSITIVE	DIRECT	DOWN	NA
ENSG00000113441	LNPEP	hsa-miR-1294	Homo sapiens	LCL35	NA	Normal/Primary	PAR-CLIP	POSITIVE	DIRECT	DOWN	NA
ENSG00000113441	LNPEP	hsa-miR-1294	Homo sapiens	LCLBACD1	NA	Normal/Primary	PAR-CLIP	POSITIVE	DIRECT	DOWN	NA
ENSG00000113615	SEC24A	hsa-miR-1294	Homo sapiens	EF3DAGO2	NA	Normal/Primary	PAR-CLIP	POSITIVE	DIRECT	DOWN	NA
ENSG00000113615	SEC24A	hsa-miR-1294	Homo sapiens	LCL35	NA	Normal/Primary	PAR-CLIP	POSITIVE	DIRECT	DOWN	NA
ENSG00000113615	SEC24A	hsa-miR-1294	Homo sapiens	LCLBACD1	NA	Normal/Primary	PAR-CLIP	POSITIVE	DIRECT	DOWN	NA
ENSG00000113615	SEC24A	hsa-miR-1294	Homo sapiens	LCLBACD3	NA	Normal/Primary	PAR-CLIP	POSITIVE	DIRECT	DOWN	NA
ENSG00000114388	NPRL2	hsa-miR-1294	Homo sapiens	LCL35	NA	Normal/Primary	PAR-CLIP	POSITIVE	DIRECT	DOWN	NA
ENSG00000115365	LANCL1	hsa-miR-1294	Homo sapiens	LCLBAC	NA	Normal/Primary	PAR-CLIP	POSITIVE	DIRECT	DOWN	NA
ENSG00000116127	ALMS1	hsa-miR-1294	Homo sapiens	LCLBACD3	NA	Normal/Primary	PAR-CLIP	POSITIVE	DIRECT	DOWN	NA
ENSG00000116497	S100PBP	hsa-miR-1294	Homo sapiens	LCLBACD3	NA	Normal/Primary	PAR-CLIP	POSITIVE	DIRECT	DOWN	NA
ENSG00000117000	RLF	hsa-miR-1294	Homo sapiens	EF3DAGO2	NA	Normal/Primary	PAR-CLIP	POSITIVE	DIRECT	DOWN	NA
ENSG00000117000	RLF	hsa-miR-1294	Homo sapiens	LCL35	NA	Normal/Primary	PAR-CLIP	POSITIVE	DIRECT	DOWN	NA
ENSG00000117000	RLF	hsa-miR-1294	Homo sapiens	LCLBAC	NA	Normal/Primary	PAR-CLIP	POSITIVE	DIRECT	DOWN	NA
ENSG00000119314	PTBP3	hsa-miR-1294	Homo sapiens	EF3DAGO2	NA	Normal/Primary	PAR-CLIP	POSITIVE	DIRECT	DOWN	NA
ENSG00000119682	AREL1	hsa-miR-1294	Homo sapiens	LCL35	NA	Normal/Primary	PAR-CLIP	POSITIVE	DIRECT	DOWN	NA
ENSG00000124164	VAPB	hsa-miR-1294	Homo sapiens	LCLBACD3	NA	Normal/Primary	PAR-CLIP	POSITIVE	DIRECT	DOWN	NA
ENSG00000125482	TTF1	hsa-miR-1294	Homo sapiens	LCLBACD1	NA	Normal/Primary	PAR-CLIP	POSITIVE	DIRECT	DOWN	NA
ENSG00000126749	EMG1	hsa-miR-1294	Homo sapiens	LCLBACD1	NA	Normal/Primary	PAR-CLIP	POSITIVE	DIRECT	DOWN	NA
ENSG00000133657	ATP13A3	hsa-miR-1294	Homo sapiens	LCLBACD3	NA	Normal/Primary	PAR-CLIP	POSITIVE	DIRECT	DOWN	NA
ENSG00000135837	CEP350	hsa-miR-1294	Homo sapiens	LCL35	NA	Normal/Primary	PAR-CLIP	POSITIVE	DIRECT	DOWN	NA
ENSG00000136603	SKIL	hsa-miR-1294	Homo sapiens	EF3DAGO2	NA	Normal/Primary	PAR-CLIP	POSITIVE	DIRECT	DOWN	NA
ENSG00000136603	SKIL	hsa-miR-1294	Homo sapiens	LCL35	NA	Normal/Primary	PAR-CLIP	POSITIVE	DIRECT	DOWN	NA
ENSG00000136603	SKIL	hsa-miR-1294	Homo sapiens	LCLBACD1	NA	Normal/Primary	PAR-CLIP	POSITIVE	DIRECT	DOWN	NA
ENSG00000136603	SKIL	hsa-miR-1294	Homo sapiens	LCLBACD3	NA	Normal/Primary	PAR-CLIP	POSITIVE	DIRECT	DOWN	NA
ENSG00000136870	ZNF189	hsa-miR-1294	Homo sapiens	EF3DAGO2	NA	Normal/Primary	PAR-CLIP	POSITIVE	DIRECT	DOWN	NA
ENSG00000136997	MYC	hsa-miR-1294	Homo sapiens	HEK293	Kidney	Embryonic/Fetal	Luciferase Reporter Assay	POSITIVE	DIRECT	DOWN	NA
ENSG00000136997	MYC	hsa-miR-1294	Homo sapiens	U2OS	Bone	Cancer/Malignant	Luciferase Reporter Assay	POSITIVE	DIRECT	DOWN	NA
ENSG00000136997	MYC	hsa-miR-1294	Homo sapiens	EF3DAGO2	NA	Normal/Primary	PAR-CLIP	POSITIVE	DIRECT	DOWN	NA
ENSG00000139233	LLPH	hsa-miR-1294	Homo sapiens	LCL35	NA	Normal/Primary	PAR-CLIP	POSITIVE	DIRECT	DOWN	NA
ENSG00000140105	WARS	hsa-miR-1294	Homo sapiens	LCL35	NA	Normal/Primary	PAR-CLIP	POSITIVE	DIRECT	DOWN	NA
ENSG00000140443	IGF1R	hsa-miR-1294	Homo sapiens	EF3DAGO2	NA	Normal/Primary	PAR-CLIP	POSITIVE	DIRECT	DOWN	NA
ENSG00000142002	DPP9	hsa-miR-1294	Homo sapiens	LCL35	NA	Normal/Primary	PAR-CLIP	POSITIVE	DIRECT	DOWN	NA
ENSG00000142002	DPP9	hsa-miR-1294	Homo sapiens	LCLBACD1	NA	Normal/Primary	PAR-CLIP	POSITIVE	DIRECT	DOWN	NA
ENSG00000142002	DPP9	hsa-miR-1294	Homo sapiens	LCLBACD3	NA	Normal/Primary	PAR-CLIP	POSITIVE	DIRECT	DOWN	NA
ENSG00000147526	TACC1	hsa-miR-1294	Homo sapiens	EF3DAGO2	NA	Normal/Primary	PAR-CLIP	POSITIVE	DIRECT	DOWN	NA
ENSG00000149084	HSD17B12	hsa-miR-1294	Homo sapiens	LCL35	NA	Normal/Primary	PAR-CLIP	POSITIVE	DIRECT	DOWN	NA
ENSG00000151148	UBE3B	hsa-miR-1294	Homo sapiens	LCLBAC	NA	Normal/Primary	PAR-CLIP	POSITIVE	DIRECT	DOWN	NA
ENSG00000152443	ZNF776	hsa-miR-1294	Homo sapiens	LCLBACD1	NA	Normal/Primary	PAR-CLIP	POSITIVE	DIRECT	DOWN	NA
ENSG00000155463	OXA1L	hsa-miR-1294	Homo sapiens	EF3DAGO2	NA	Normal/Primary	PAR-CLIP	POSITIVE	DIRECT	DOWN	NA
ENSG00000155961	RAB39B	hsa-miR-1294	Homo sapiens	LCL35	NA	Normal/Primary	PAR-CLIP	POSITIVE	DIRECT	DOWN	NA
ENSG00000159069	FBXW5	hsa-miR-1294	Homo sapiens	EF3DAGO2	NA	Normal/Primary	PAR-CLIP	POSITIVE	DIRECT	DOWN	NA
ENSG00000160131	VMA21	hsa-miR-1294	Homo sapiens	EF3DAGO2	NA	Normal/Primary	PAR-CLIP	POSITIVE	DIRECT	DOWN	NA
ENSG00000161813	LARP4	hsa-miR-1294	Homo sapiens	EF3DAGO2	NA	Normal/Primary	PAR-CLIP	POSITIVE	DIRECT	DOWN	NA
ENSG00000161813	LARP4	hsa-miR-1294	Homo sapiens	LCLBACD3	NA	Normal/Primary	PAR-CLIP	POSITIVE	DIRECT	DOWN	NA
ENSG00000163104	SMARCAD1	hsa-miR-1294	Homo sapiens	LCL35	NA	Normal/Primary	PAR-CLIP	POSITIVE	DIRECT	DOWN	NA
ENSG00000165533	TTC8	hsa-miR-1294	Homo sapiens	LCLBACD3	NA	Normal/Primary	PAR-CLIP	POSITIVE	DIRECT	DOWN	NA
ENSG00000166068	SPRED1	hsa-miR-1294	Homo sapiens	LCL35	NA	Normal/Primary	PAR-CLIP	POSITIVE	DIRECT	DOWN	NA
ENSG00000167378	IRGQ	hsa-miR-1294	Homo sapiens	EF3DAGO2	NA	Normal/Primary	PAR-CLIP	POSITIVE	DIRECT	DOWN	NA
ENSG00000167378	IRGQ	hsa-miR-1294	Homo sapiens	LCLBAC	NA	Normal/Primary	PAR-CLIP	POSITIVE	DIRECT	DOWN	NA
ENSG00000168214	RBPJ	hsa-miR-1294	Homo sapiens	LCLBACD1	NA	Normal/Primary	PAR-CLIP	POSITIVE	DIRECT	DOWN	NA
ENSG00000168214	RBPJ	hsa-miR-1294	Homo sapiens	LCLBACD3	NA	Normal/Primary	PAR-CLIP	POSITIVE	DIRECT	DOWN	NA
ENSG00000169093	ASMTL	hsa-miR-1294	Homo sapiens	EF3DAGO2	NA	Normal/Primary	PAR-CLIP	POSITIVE	DIRECT	DOWN	NA
ENSG00000170779	CDCA4	hsa-miR-1294	Homo sapiens	LCLBACD1	NA	Normal/Primary	PAR-CLIP	POSITIVE	DIRECT	DOWN	NA
ENSG00000174600	CMKLR1	hsa-miR-1294	Homo sapiens	EF3DAGO2	NA	Normal/Primary	PAR-CLIP	POSITIVE	DIRECT	DOWN	NA
ENSG00000177034	MTX3	hsa-miR-1294	Homo sapiens	LCL35	NA	Normal/Primary	PAR-CLIP	POSITIVE	DIRECT	DOWN	NA
ENSG00000177150	FAM210A	hsa-miR-1294	Homo sapiens	EF3DAGO2	NA	Normal/Primary	PAR-CLIP	POSITIVE	DIRECT	DOWN	NA
ENSG00000178607	ERN1	hsa-miR-1294	Homo sapiens	LCL35	NA	Normal/Primary	PAR-CLIP	POSITIVE	DIRECT	DOWN	NA
ENSG00000178719	GRINA	hsa-miR-1294	Homo sapiens	LCLBACD3	NA	Normal/Primary	PAR-CLIP	POSITIVE	DIRECT	DOWN	NA
ENSG00000184009	ACTG1	hsa-miR-1294	Homo sapiens	LCL35	NA	Normal/Primary	PAR-CLIP	POSITIVE	DIRECT	DOWN	NA
ENSG00000184584	TMEM173	hsa-miR-1294	Homo sapiens	LCL35	NA	Normal/Primary	PAR-CLIP	POSITIVE	DIRECT	DOWN	NA
ENSG00000185278	ZBTB37	hsa-miR-1294	Homo sapiens	EF3DAGO2	NA	Normal/Primary	PAR-CLIP	POSITIVE	DIRECT	DOWN	NA
ENSG00000186230	ZNF749	hsa-miR-1294	Homo sapiens	EF3DAGO2	NA	Normal/Primary	PAR-CLIP	POSITIVE	DIRECT	DOWN	NA
ENSG00000196233	LCOR	hsa-miR-1294	Homo sapiens	EF3DAGO2	NA	Normal/Primary	PAR-CLIP	POSITIVE	DIRECT	DOWN	NA
ENSG00000196233	LCOR	hsa-miR-1294	Homo sapiens	LCL35	NA	Normal/Primary	PAR-CLIP	POSITIVE	DIRECT	DOWN	NA
ENSG00000196247	ZNF107	hsa-miR-1294	Homo sapiens	EF3DAGO2	NA	Normal/Primary	PAR-CLIP	POSITIVE	DIRECT	DOWN	NA
ENSG00000196247	ZNF107	hsa-miR-1294	Homo sapiens	LCLBACD1	NA	Normal/Primary	PAR-CLIP	POSITIVE	DIRECT	DOWN	NA
ENSG00000196247	ZNF107	hsa-miR-1294	Homo sapiens	LCLBACD3	NA	Normal/Primary	PAR-CLIP	POSITIVE	DIRECT	DOWN	NA
ENSG00000196247	ZNF107	hsa-miR-1294	Homo sapiens	LCLBAC	NA	Normal/Primary	PAR-CLIP	POSITIVE	DIRECT	DOWN	NA
ENSG00000196712	NF1	hsa-miR-1294	Homo sapiens	LCLBACD3	NA	Normal/Primary	PAR-CLIP	POSITIVE	DIRECT	DOWN	NA
ENSG00000196967	ZNF585A	hsa-miR-1294	Homo sapiens	LCLBACD3	NA	Normal/Primary	PAR-CLIP	POSITIVE	DIRECT	DOWN	NA
ENSG00000197714	ZNF460	hsa-miR-1294	Homo sapiens	EF3DAGO2	NA	Normal/Primary	PAR-CLIP	POSITIVE	DIRECT	DOWN	NA
ENSG00000204116	CHIC1	hsa-miR-1294	Homo sapiens	EF3DAGO2	NA	Normal/Primary	PAR-CLIP	POSITIVE	DIRECT	DOWN	NA
ENSG00000204116	CHIC1	hsa-miR-1294	Homo sapiens	LCL35	NA	Normal/Primary	PAR-CLIP	POSITIVE	DIRECT	DOWN	NA
ENSG00000204116	CHIC1	hsa-miR-1294	Homo sapiens	LCLBAC	NA	Normal/Primary	PAR-CLIP	POSITIVE	DIRECT	DOWN	NA
ENSG00000227124	ZNF717	hsa-miR-1294	Homo sapiens	LCLBAC	NA	Normal/Primary	PAR-CLIP	POSITIVE	DIRECT	DOWN	NA
ENSG00000253276	CCDC71L	hsa-miR-1294	Homo sapiens	LCL35	NA	Normal/Primary	PAR-CLIP	POSITIVE	DIRECT	DOWN	NA
ENSG00000001084	GCLC	hsa-miR-24-3p	Homo sapiens	BT474	Mammary Gland	Cancer/Malignant	HITS-CLIP	POSITIVE	DIRECT	DOWN	NA
ENSG00000001617	SEMA3F	hsa-miR-24-3p	Homo sapiens	HUVEC	Umbilical Vein	Normal/Primary	HITS-CLIP	POSITIVE	DIRECT	DOWN	NA
ENSG00000001631	KRIT1	hsa-miR-24-3p	Homo sapiens	MCF7	Mammary Gland	Cancer/Malignant	HITS-CLIP	POSITIVE	DIRECT	DOWN	NA
ENSG00000002834	LASP1	hsa-miR-24-3p	Homo sapiens	HUVEC	Umbilical Vein	Normal/Primary	HITS-CLIP	POSITIVE	DIRECT	DOWN	NA
ENSG00000003436	TFPI	hsa-miR-24-3p	Homo sapiens	HUVEC	Umbilical Vein	Normal/Primary	HITS-CLIP	POSITIVE	DIRECT	DOWN	NA
ENSG00000004897	CDC27	hsa-miR-24-3p	Homo sapiens	MCF7	Mammary Gland	Cancer/Malignant	HITS-CLIP	POSITIVE	DIRECT	DOWN	NA
ENSG00000004897	CDC27	hsa-miR-24-3p	Homo sapiens	HELA	Cervix	Cancer/Malignant	HITS-CLIP	POSITIVE	DIRECT	DOWN	Hela cells were treated with control shRNA.
ENSG00000005007	UPF1	hsa-miR-24-3p	Homo sapiens	HS5	Bone Marrow	Normal/Primary	HITS-CLIP	POSITIVE	DIRECT	DOWN	NA
ENSG00000005007	UPF1	hsa-miR-24-3p	Homo sapiens	MCF7	Mammary Gland	Cancer/Malignant	HITS-CLIP	POSITIVE	DIRECT	DOWN	NA
ENSG00000005302	MSL3	hsa-miR-24-3p	Homo sapiens	HUVEC	Umbilical Vein	Normal/Primary	HITS-CLIP	POSITIVE	DIRECT	DOWN	NA
ENSG00000005339	CREBBP	hsa-miR-24-3p	Homo sapiens	293S	Kidney	Embryonic/Fetal	HITS-CLIP	POSITIVE	DIRECT	DOWN	treatment: emetine
ENSG00000005483	KMT2E	hsa-miR-24-3p	Homo sapiens	HUVEC	Umbilical Vein	Normal/Primary	HITS-CLIP	POSITIVE	DIRECT	DOWN	NA
ENSG00000006062	MAP3K14	hsa-miR-24-3p	Homo sapiens	BCBL1	Bone Marrow	Cancer/Malignant	HITS-CLIP	POSITIVE	DIRECT	DOWN	NA
ENSG00000006125	AP2B1	hsa-miR-24-3p	Homo sapiens	HS5	Bone Marrow	Normal/Primary	HITS-CLIP	POSITIVE	DIRECT	DOWN	NA
ENSG00000006125	AP2B1	hsa-miR-24-3p	Homo sapiens	BT474	Mammary Gland	Cancer/Malignant	HITS-CLIP	POSITIVE	DIRECT	DOWN	NA
ENSG00000006125	AP2B1	hsa-miR-24-3p	Homo sapiens	MCF7	Mammary Gland	Cancer/Malignant	HITS-CLIP	POSITIVE	DIRECT	DOWN	NA
ENSG00000006125	AP2B1	hsa-miR-24-3p	Homo sapiens	NA	Brain	Cancer/Malignant	HITS-CLIP	POSITIVE	DIRECT	DOWN	NA
ENSG00000006432	MAP3K9	hsa-miR-24-3p	Homo sapiens	HEK293T	Kidney	Embryonic/Fetal	Luciferase Reporter Assay	POSITIVE	DIRECT	DOWN	NA
ENSG00000006712	PAF1	hsa-miR-24-3p	Homo sapiens	HS27A	Bone Marrow	Normal/Primary	HITS-CLIP	POSITIVE	DIRECT	DOWN	NA
ENSG00000006831	ADIPOR2	hsa-miR-24-3p	Homo sapiens	HUVEC	Umbilical Vein	Normal/Primary	HITS-CLIP	POSITIVE	DIRECT	DOWN	NA
ENSG00000006831	ADIPOR2	hsa-miR-24-3p	Homo sapiens	MCF7	Mammary Gland	Cancer/Malignant	HITS-CLIP	POSITIVE	DIRECT	DOWN	NA
ENSG00000007202	KIAA0100	hsa-miR-24-3p	Homo sapiens	HUVEC	Umbilical Vein	Normal/Primary	HITS-CLIP	POSITIVE	DIRECT	DOWN	NA
ENSG00000007202	KIAA0100	hsa-miR-24-3p	Homo sapiens	BETA Cells	Pancreas	Normal/Primary	HITS-CLIP	POSITIVE	DIRECT	DOWN	NA
ENSG00000007202	KIAA0100	hsa-miR-24-3p	Homo sapiens	BT474	Mammary Gland	Cancer/Malignant	HITS-CLIP	POSITIVE	DIRECT	DOWN	NA
ENSG00000007237	GAS7	hsa-miR-24-3p	Homo sapiens	NA	Brain	Cancer/Malignant	HITS-CLIP	POSITIVE	DIRECT	DOWN	NA
ENSG00000007545	CRAMP1L	hsa-miR-24-3p	Homo sapiens	293S	Kidney	Embryonic/Fetal	HITS-CLIP	POSITIVE	DIRECT	DOWN	treatment:hippuristanol
ENSG00000008083	JARID2	hsa-miR-24-3p	Homo sapiens	ESC	Embryo	Embryonic/Fetal,Stem/Progenitor	PAR-CLIP	POSITIVE	DIRECT	DOWN	T1 RNase treatment
ENSG00000008256	CYTH3	hsa-miR-24-3p	Homo sapiens	HS5	Bone Marrow	Normal/Primary	HITS-CLIP	POSITIVE	DIRECT	DOWN	NA
ENSG00000008283	CYB561	hsa-miR-24-3p	Homo sapiens	HUVEC	Umbilical Vein	Normal/Primary	HITS-CLIP	POSITIVE	DIRECT	DOWN	NA
ENSG00000008294	SPAG9	hsa-miR-24-3p	Homo sapiens	HUVEC	Umbilical Vein	Normal/Primary	HITS-CLIP	POSITIVE	DIRECT	DOWN	NA
ENSG00000008838	MED24	hsa-miR-24-3p	Homo sapiens	HUVEC	Umbilical Vein	Normal/Primary	HITS-CLIP	POSITIVE	DIRECT	DOWN	NA
ENSG00000008838	MED24	hsa-miR-24-3p	Homo sapiens	BT474	Mammary Gland	Cancer/Malignant	HITS-CLIP	POSITIVE	DIRECT	DOWN	NA
ENSG00000008869	HEATR5B	hsa-miR-24-3p	Homo sapiens	HELA	Cervix	Cancer/Malignant	HITS-CLIP	POSITIVE	DIRECT	DOWN	Hela cells were treated with control shRNA.
ENSG00000009307	CSDE1	hsa-miR-24-3p	Homo sapiens	HS27A	Bone Marrow	Normal/Primary	HITS-CLIP	POSITIVE	DIRECT	DOWN	NA
ENSG00000009307	CSDE1	hsa-miR-24-3p	Homo sapiens	HS5	Bone Marrow	Normal/Primary	HITS-CLIP	POSITIVE	DIRECT	DOWN	NA
ENSG00000009307	CSDE1	hsa-miR-24-3p	Homo sapiens	HUVEC	Umbilical Vein	Normal/Primary	HITS-CLIP	POSITIVE	DIRECT	DOWN	NA
ENSG00000009844	VTA1	hsa-miR-24-3p	Homo sapiens	HUVEC	Umbilical Vein	Normal/Primary	HITS-CLIP	POSITIVE	DIRECT	DOWN	NA
ENSG00000009844	VTA1	hsa-miR-24-3p	Homo sapiens	293S	Kidney	Embryonic/Fetal	HITS-CLIP	POSITIVE	DIRECT	DOWN	treatment: emetine
ENSG00000010072	SPRTN	hsa-miR-24-3p	Homo sapiens	293S	Kidney	Embryonic/Fetal	HITS-CLIP	POSITIVE	DIRECT	DOWN	no treatment (control)
ENSG00000010539	ZNF200	hsa-miR-24-3p	Homo sapiens	293S	Kidney	Embryonic/Fetal	HITS-CLIP	POSITIVE	DIRECT	DOWN	treatment:emetine
ENSG00000010818	HIVEP2	hsa-miR-24-3p	Homo sapiens	BETA Cells	Pancreas	Normal/Primary	HITS-CLIP	POSITIVE	DIRECT	DOWN	NA
ENSG00000011485	PPP5C	hsa-miR-24-3p	Homo sapiens	HUVEC	Umbilical Vein	Normal/Primary	HITS-CLIP	POSITIVE	DIRECT	DOWN	NA
ENSG00000011523	CEP68	hsa-miR-24-3p	Homo sapiens	HUVEC	Umbilical Vein	Normal/Primary	HITS-CLIP	POSITIVE	DIRECT	DOWN	NA
ENSG00000012048	BRCA1	hsa-miR-24-3p	Homo sapiens	HEPG2	Liver	Cancer/Malignant	Luciferase Reporter Assay	POSITIVE	DIRECT	DOWN	NA
ENSG00000012048	BRCA1	hsa-miR-24-3p	Homo sapiens	MCF7	Mammary Gland	Cancer/Malignant	HITS-CLIP	POSITIVE	DIRECT	DOWN	NA
ENSG00000012061	ERCC1	hsa-miR-24-3p	Homo sapiens	HUVEC	Umbilical Vein	Normal/Primary	HITS-CLIP	POSITIVE	DIRECT	DOWN	NA
ENSG00000012061	ERCC1	hsa-miR-24-3p	Homo sapiens	HEK293	Kidney	Embryonic/Fetal	PAR-CLIP	POSITIVE	DIRECT	DOWN	NA
ENSG00000012232	EXTL3	hsa-miR-24-3p	Homo sapiens	HUVEC	Umbilical Vein	Normal/Primary	HITS-CLIP	POSITIVE	DIRECT	DOWN	NA
ENSG00000013588	GPRC5A	hsa-miR-24-3p	Homo sapiens	HUVEC	Umbilical Vein	Normal/Primary	HITS-CLIP	POSITIVE	DIRECT	DOWN	NA
ENSG00000013810	TACC3	hsa-miR-24-3p	Homo sapiens	HUVEC	Umbilical Vein	Normal/Primary	HITS-CLIP	POSITIVE	DIRECT	DOWN	NA
ENSG00000014216	CAPN1	hsa-miR-24-3p	Homo sapiens	HUVEC	Umbilical Vein	Normal/Primary	HITS-CLIP	POSITIVE	DIRECT	DOWN	NA
ENSG00000014257	ACPP	hsa-miR-24-3p	Homo sapiens	BETA Cells	Pancreas	Normal/Primary	HITS-CLIP	POSITIVE	DIRECT	DOWN	NA
ENSG00000015133	CCDC88C	hsa-miR-24-3p	Homo sapiens	HUVEC	Umbilical Vein	Normal/Primary	HITS-CLIP	POSITIVE	DIRECT	DOWN	NA
ENSG00000015133	CCDC88C	hsa-miR-24-3p	Homo sapiens	MCF7	Mammary Gland	Cancer/Malignant	HITS-CLIP	POSITIVE	DIRECT	DOWN	NA
ENSG00000015479	MATR3	hsa-miR-24-3p	Homo sapiens	HUVEC	Umbilical Vein	Normal/Primary	HITS-CLIP	POSITIVE	DIRECT	DOWN	NA
ENSG00000015479	MATR3	hsa-miR-24-3p	Homo sapiens	NA	Brain	Cancer/Malignant	HITS-CLIP	POSITIVE	DIRECT	DOWN	NA
ENSG00000015676	NUDCD3	hsa-miR-24-3p	Homo sapiens	HUVEC	Umbilical Vein	Normal/Primary	HITS-CLIP	POSITIVE	DIRECT	DOWN	NA
ENSG00000016391	CHDH	hsa-miR-24-3p	Homo sapiens	BETA Cells	Pancreas	Normal/Primary	HITS-CLIP	POSITIVE	DIRECT	DOWN	NA
ENSG00000017797	RALBP1	hsa-miR-24-3p	Homo sapiens	MCF7	Mammary Gland	Cancer/Malignant	HITS-CLIP	POSITIVE	DIRECT	DOWN	NA
ENSG00000018408	WWTR1	hsa-miR-24-3p	Homo sapiens	HUVEC	Umbilical Vein	Normal/Primary	HITS-CLIP	POSITIVE	DIRECT	DOWN	NA
ENSG00000019144	PHLDB1	hsa-miR-24-3p	Homo sapiens	HMSC	Bone Marrow	Stem/Progenitor	HITS-CLIP	POSITIVE	DIRECT	DOWN	NA
ENSG00000019144	PHLDB1	hsa-miR-24-3p	Homo sapiens	293S	Kidney	Embryonic/Fetal	HITS-CLIP	POSITIVE	DIRECT	DOWN	treatment:emetine
ENSG00000019582	CD74	hsa-miR-24-3p	Homo sapiens	EF3DAGO2	NA	Normal/Primary	PAR-CLIP	POSITIVE	DIRECT	DOWN	NA
ENSG00000019582	CD74	hsa-miR-24-3p	Homo sapiens	C8166	Bone Marrow	Cancer/Malignant	PAR-CLIP	POSITIVE	DIRECT	DOWN	NA
ENSG00000021300	PLEKHB1	hsa-miR-24-3p	Homo sapiens	NA	Brain	Cancer/Malignant	HITS-CLIP	POSITIVE	DIRECT	DOWN	NA
ENSG00000023445	BIRC3	hsa-miR-24-3p	Homo sapiens	HELA	Cervix	Cancer/Malignant	HITS-CLIP	POSITIVE	DIRECT	DOWN	Hela cells were treated with control shRNA.
ENSG00000024422	EHD2	hsa-miR-24-3p	Homo sapiens	HUVEC	Umbilical Vein	Normal/Primary	HITS-CLIP	POSITIVE	DIRECT	DOWN	NA
ENSG00000025293	PHF20	hsa-miR-24-3p	Homo sapiens	HELA	Cervix	Cancer/Malignant	HITS-CLIP	POSITIVE	DIRECT	DOWN	Hela cells were treated with control shRNA.
ENSG00000025772	TOMM34	hsa-miR-24-3p	Homo sapiens	HUVEC	Umbilical Vein	Normal/Primary	HITS-CLIP	POSITIVE	DIRECT	DOWN	NA
ENSG00000025772	TOMM34	hsa-miR-24-3p	Homo sapiens	BT474	Mammary Gland	Cancer/Malignant	HITS-CLIP	POSITIVE	DIRECT	DOWN	NA
ENSG00000025772	TOMM34	hsa-miR-24-3p	Homo sapiens	MCF7	Mammary Gland	Cancer/Malignant	HITS-CLIP	POSITIVE	DIRECT	DOWN	NA
ENSG00000025800	KPNA6	hsa-miR-24-3p	Homo sapiens	BETA Cells	Pancreas	Normal/Primary	HITS-CLIP	POSITIVE	DIRECT	DOWN	NA
ENSG00000025800	KPNA6	hsa-miR-24-3p	Homo sapiens	293S	Kidney	Embryonic/Fetal	HITS-CLIP	POSITIVE	DIRECT	DOWN	no treatment (control)
ENSG00000026751	SLAMF7	hsa-miR-24-3p	Homo sapiens	BCBL1	Bone Marrow	Cancer/Malignant	HITS-CLIP	POSITIVE	DIRECT	DOWN	NA
ENSG00000030066	NUP160	hsa-miR-24-3p	Homo sapiens	HS5	Bone Marrow	Normal/Primary	HITS-CLIP	POSITIVE	DIRECT	DOWN	NA
ENSG00000030066	NUP160	hsa-miR-24-3p	Homo sapiens	MCF7	Mammary Gland	Cancer/Malignant	HITS-CLIP	POSITIVE	DIRECT	DOWN	NA
ENSG00000031081	ARHGAP31	hsa-miR-24-3p	Homo sapiens	HUVEC	Umbilical Vein	Normal/Primary	HITS-CLIP	POSITIVE	DIRECT	DOWN	NA
ENSG00000035862	TIMP2	hsa-miR-24-3p	Homo sapiens	HMSC	Bone Marrow	Stem/Progenitor	HITS-CLIP	POSITIVE	DIRECT	DOWN	NA
ENSG00000036672	USP2	hsa-miR-24-3p	Homo sapiens	BCBL1	Bone Marrow	Cancer/Malignant	HITS-CLIP	POSITIVE	DIRECT	DOWN	NA
ENSG00000038382	TRIO	hsa-miR-24-3p	Homo sapiens	BT474	Mammary Gland	Cancer/Malignant	HITS-CLIP	POSITIVE	DIRECT	DOWN	NA
ENSG00000038532	CLEC16A	hsa-miR-24-3p	Homo sapiens	HUVEC	Umbilical Vein	Normal/Primary	HITS-CLIP	POSITIVE	DIRECT	DOWN	NA
ENSG00000040199	PHLPP2	hsa-miR-24-3p	Homo sapiens	HEK293	Kidney	Embryonic/Fetal	PAR-CLIP	POSITIVE	DIRECT	DOWN	mild MNase digestion
ENSG00000041982	TNC	hsa-miR-24-3p	Homo sapiens	293S	Kidney	Embryonic/Fetal	HITS-CLIP	POSITIVE	DIRECT	DOWN	no treatment (control)
ENSG00000042753	AP2S1	hsa-miR-24-3p	Homo sapiens	HS27A	Bone Marrow	Normal/Primary	HITS-CLIP	POSITIVE	DIRECT	DOWN	NA
ENSG00000042753	AP2S1	hsa-miR-24-3p	Homo sapiens	HUVEC	Umbilical Vein	Normal/Primary	HITS-CLIP	POSITIVE	DIRECT	DOWN	NA
ENSG00000042753	AP2S1	hsa-miR-24-3p	Homo sapiens	MCF7	Mammary Gland	Cancer/Malignant	HITS-CLIP	POSITIVE	DIRECT	DOWN	NA
ENSG00000043355	ZIC2	hsa-miR-24-3p	Homo sapiens	HEK293	Kidney	Embryonic/Fetal	PAR-CLIP	POSITIVE	DIRECT	DOWN	NA
ENSG00000043355	ZIC2	hsa-miR-24-3p	Homo sapiens	293S	Kidney	Embryonic/Fetal	HITS-CLIP	POSITIVE	DIRECT	DOWN	no treatment (control)
ENSG00000044115	CTNNA1	hsa-miR-24-3p	Homo sapiens	HUVEC	Umbilical Vein	Normal/Primary	HITS-CLIP	POSITIVE	DIRECT	DOWN	NA
ENSG00000046604	DSG2	hsa-miR-24-3p	Homo sapiens	MCF7	Mammary Gland	Cancer/Malignant	HITS-CLIP	POSITIVE	DIRECT	DOWN	NA
ENSG00000047634	SCML1	hsa-miR-24-3p	Homo sapiens	MCF7	Mammary Gland	Cancer/Malignant	PAR-CLIP	POSITIVE	DIRECT	DOWN	NA
ENSG00000047634	SCML1	hsa-miR-24-3p	Homo sapiens	HEK293	Kidney	Embryonic/Fetal	PAR-CLIP	POSITIVE	DIRECT	DOWN	NA
ENSG00000047634	SCML1	hsa-miR-24-3p	Homo sapiens	HEK293	Kidney	Embryonic/Fetal	PAR-CLIP	POSITIVE	DIRECT	DOWN	mild MNase digestion
ENSG00000047932	GOPC	hsa-miR-24-3p	Homo sapiens	HUVEC	Umbilical Vein	Normal/Primary	HITS-CLIP	POSITIVE	DIRECT	DOWN	NA
ENSG00000048828	FAM120A	hsa-miR-24-3p	Homo sapiens	HUVEC	Umbilical Vein	Normal/Primary	HITS-CLIP	POSITIVE	DIRECT	DOWN	NA
ENSG00000048828	FAM120A	hsa-miR-24-3p	Homo sapiens	NA	Brain	Cancer/Malignant	HITS-CLIP	POSITIVE	DIRECT	DOWN	NA
ENSG00000049239	H6PD	hsa-miR-24-3p	Homo sapiens	HUVEC	Umbilical Vein	Normal/Primary	HITS-CLIP	POSITIVE	DIRECT	DOWN	NA
ENSG00000049618	ARID1B	hsa-miR-24-3p	Homo sapiens	HUVEC	Umbilical Vein	Normal/Primary	HITS-CLIP	POSITIVE	DIRECT	DOWN	NA
ENSG00000049618	ARID1B	hsa-miR-24-3p	Homo sapiens	MCF7	Mammary Gland	Cancer/Malignant	HITS-CLIP	POSITIVE	DIRECT	DOWN	NA
ENSG00000049759	NEDD4L	hsa-miR-24-3p	Homo sapiens	BT474	Mammary Gland	Cancer/Malignant	HITS-CLIP	POSITIVE	DIRECT	DOWN	NA
ENSG00000049759	NEDD4L	hsa-miR-24-3p	Homo sapiens	HELA	Cervix	Cancer/Malignant	HITS-CLIP	POSITIVE	DIRECT	DOWN	Hela cells were treated with control shRNA.
ENSG00000050393	MCUR1	hsa-miR-24-3p	Homo sapiens	MCF7	Mammary Gland	Cancer/Malignant	HITS-CLIP	POSITIVE	DIRECT	DOWN	NA
ENSG00000050438	SLC4A8	hsa-miR-24-3p	Homo sapiens	LCLBACD3	NA	Normal/Primary	PAR-CLIP	POSITIVE	DIRECT	DOWN	NA
ENSG00000050820	BCAR1	hsa-miR-24-3p	Homo sapiens	HUVEC	Umbilical Vein	Normal/Primary	HITS-CLIP	POSITIVE	DIRECT	DOWN	NA
ENSG00000051382	PIK3CB	hsa-miR-24-3p	Homo sapiens	BT474	Mammary Gland	Cancer/Malignant	HITS-CLIP	POSITIVE	DIRECT	DOWN	NA
ENSG00000054523	KIF1B	hsa-miR-24-3p	Homo sapiens	BT474	Mammary Gland	Cancer/Malignant	HITS-CLIP	POSITIVE	DIRECT	DOWN	NA
ENSG00000054598	FOXC1	hsa-miR-24-3p	Homo sapiens	HEK293	Kidney	Embryonic/Fetal	PAR-CLIP	POSITIVE	DIRECT	DOWN	mild MNase digestion
ENSG00000054611	TBC1D22A	hsa-miR-24-3p	Homo sapiens	HUVEC	Umbilical Vein	Normal/Primary	HITS-CLIP	POSITIVE	DIRECT	DOWN	NA
ENSG00000054654	SYNE2	hsa-miR-24-3p	Homo sapiens	HUVEC	Umbilical Vein	Normal/Primary	HITS-CLIP	POSITIVE	DIRECT	DOWN	NA
ENSG00000054654	SYNE2	hsa-miR-24-3p	Homo sapiens	MCF7	Mammary Gland	Cancer/Malignant	HITS-CLIP	POSITIVE	DIRECT	DOWN	NA
ENSG00000054793	ATP9A	hsa-miR-24-3p	Homo sapiens	BT474	Mammary Gland	Cancer/Malignant	HITS-CLIP	POSITIVE	DIRECT	DOWN	NA
ENSG00000055070	SZRD1	hsa-miR-24-3p	Homo sapiens	HUVEC	Umbilical Vein	Normal/Primary	HITS-CLIP	POSITIVE	DIRECT	DOWN	NA
ENSG00000055483	USP36	hsa-miR-24-3p	Homo sapiens	HUVEC	Umbilical Vein	Normal/Primary	HITS-CLIP	POSITIVE	DIRECT	DOWN	NA
ENSG00000055609	KMT2C	hsa-miR-24-3p	Homo sapiens	293S	Kidney	Embryonic/Fetal	HITS-CLIP	POSITIVE	DIRECT	DOWN	treatment: emetine
ENSG00000055609	KMT2C	hsa-miR-24-3p	Homo sapiens	BT474	Mammary Gland	Cancer/Malignant	HITS-CLIP	POSITIVE	DIRECT	DOWN	NA
ENSG00000056097	ZFR	hsa-miR-24-3p	Homo sapiens	HS5	Bone Marrow	Normal/Primary	HITS-CLIP	POSITIVE	DIRECT	DOWN	NA
ENSG00000056586	RC3H2	hsa-miR-24-3p	Homo sapiens	BT474	Mammary Gland	Cancer/Malignant	HITS-CLIP	POSITIVE	DIRECT	DOWN	NA
ENSG00000057657	PRDM1	hsa-miR-24-3p	Homo sapiens	EF3DAGO2	NA	Normal/Primary	PAR-CLIP	POSITIVE	DIRECT	DOWN	NA
ENSG00000057663	ATG5	hsa-miR-24-3p	Homo sapiens	HUVEC	Umbilical Vein	Normal/Primary	HITS-CLIP	POSITIVE	DIRECT	DOWN	NA
ENSG00000058262	SEC61A1	hsa-miR-24-3p	Homo sapiens	293S	Kidney	Embryonic/Fetal	HITS-CLIP	POSITIVE	DIRECT	DOWN	treatment: emetine
ENSG00000058729	RIOK2	hsa-miR-24-3p	Homo sapiens	HEK293	Kidney	Embryonic/Fetal	PAR-CLIP	POSITIVE	DIRECT	DOWN	NA
ENSG00000058729	RIOK2	hsa-miR-24-3p	Homo sapiens	HEK293	Kidney	Embryonic/Fetal	PAR-CLIP	POSITIVE	DIRECT	DOWN	mild MNase digestion
ENSG00000059573	ALDH18A1	hsa-miR-24-3p	Homo sapiens	BC3	Pleura	Cancer/Malignant	HITS-CLIP	POSITIVE	DIRECT	DOWN	NA
ENSG00000059758	CDK17	hsa-miR-24-3p	Homo sapiens	BETA Cells	Pancreas	Normal/Primary	HITS-CLIP	POSITIVE	DIRECT	DOWN	NA
ENSG00000059758	CDK17	hsa-miR-24-3p	Homo sapiens	NA	Brain	Cancer/Malignant	HITS-CLIP	POSITIVE	DIRECT	DOWN	NA
ENSG00000060339	CCAR1	hsa-miR-24-3p	Homo sapiens	BT474	Mammary Gland	Cancer/Malignant	HITS-CLIP	POSITIVE	DIRECT	DOWN	NA
ENSG00000060971	ACAA1	hsa-miR-24-3p	Homo sapiens	HUVEC	Umbilical Vein	Normal/Primary	HITS-CLIP	POSITIVE	DIRECT	DOWN	NA
ENSG00000060982	BCAT1	hsa-miR-24-3p	Homo sapiens	HEK293	Kidney	Embryonic/Fetal	Chimeric fragments	POSITIVE	DIRECT	DOWN	NA
ENSG00000061273	HDAC7	hsa-miR-24-3p	Homo sapiens	293S	Kidney	Embryonic/Fetal	HITS-CLIP	POSITIVE	DIRECT	DOWN	no treatment (control)
ENSG00000061676	NCKAP1	hsa-miR-24-3p	Homo sapiens	MCF7	Mammary Gland	Cancer/Malignant	HITS-CLIP	POSITIVE	DIRECT	DOWN	NA
ENSG00000061938	TNK2	hsa-miR-24-3p	Homo sapiens	293S	Kidney	Embryonic/Fetal	HITS-CLIP	POSITIVE	DIRECT	DOWN	no treatment (control)
ENSG00000062650	WAPAL	hsa-miR-24-3p	Homo sapiens	HUVEC	Umbilical Vein	Normal/Primary	HITS-CLIP	POSITIVE	DIRECT	DOWN	NA
ENSG00000062650	WAPAL	hsa-miR-24-3p	Homo sapiens	MCF7	Mammary Gland	Cancer/Malignant	HITS-CLIP	POSITIVE	DIRECT	DOWN	NA
ENSG00000062725	APPBP2	hsa-miR-24-3p	Homo sapiens	MCF7	Mammary Gland	Cancer/Malignant	HITS-CLIP	POSITIVE	DIRECT	DOWN	NA
ENSG00000063176	SPHK2	hsa-miR-24-3p	Homo sapiens	293S	Kidney	Embryonic/Fetal	HITS-CLIP	POSITIVE	DIRECT	DOWN	treatment: arsenite
ENSG00000063241	ISOC2	hsa-miR-24-3p	Homo sapiens	BT474	Mammary Gland	Cancer/Malignant	HITS-CLIP	POSITIVE	DIRECT	DOWN	NA
ENSG00000063245	EPN1	hsa-miR-24-3p	Homo sapiens	HUVEC	Umbilical Vein	Normal/Primary	HITS-CLIP	POSITIVE	DIRECT	DOWN	NA
ENSG00000063322	MED29	hsa-miR-24-3p	Homo sapiens	HUVEC	Umbilical Vein	Normal/Primary	HITS-CLIP	POSITIVE	DIRECT	DOWN	NA
ENSG00000064419	TNPO3	hsa-miR-24-3p	Homo sapiens	293S	Kidney	Embryonic/Fetal	HITS-CLIP	POSITIVE	DIRECT	DOWN	treatment: arsenite
ENSG00000064932	SBNO2	hsa-miR-24-3p	Homo sapiens	BETA Cells	Pancreas	Normal/Primary	HITS-CLIP	POSITIVE	DIRECT	DOWN	NA
ENSG00000065183	WDR3	hsa-miR-24-3p	Homo sapiens	293S	Kidney	Embryonic/Fetal	HITS-CLIP	POSITIVE	DIRECT	DOWN	treatment:emetine
ENSG00000065526	SPEN	hsa-miR-24-3p	Homo sapiens	BETA Cells	Pancreas	Normal/Primary	HITS-CLIP	POSITIVE	DIRECT	DOWN	NA
ENSG00000065526	SPEN	hsa-miR-24-3p	Homo sapiens	MCF7	Mammary Gland	Cancer/Malignant	HITS-CLIP	POSITIVE	DIRECT	DOWN	NA
ENSG00000065534	MYLK	hsa-miR-24-3p	Homo sapiens	NA	Brain	Cancer/Malignant	HITS-CLIP	POSITIVE	DIRECT	DOWN	NA
ENSG00000065613	SLK	hsa-miR-24-3p	Homo sapiens	HUVEC	Umbilical Vein	Normal/Primary	HITS-CLIP	POSITIVE	DIRECT	DOWN	NA
ENSG00000065613	SLK	hsa-miR-24-3p	Homo sapiens	NA	Brain	Cancer/Malignant	HITS-CLIP	POSITIVE	DIRECT	DOWN	NA
ENSG00000065883	CDK13	hsa-miR-24-3p	Homo sapiens	293S	Kidney	Embryonic/Fetal	HITS-CLIP	POSITIVE	DIRECT	DOWN	no treatment (control)
ENSG00000066044	ELAVL1	hsa-miR-24-3p	Homo sapiens	ESC	Embryo	Embryonic/Fetal,Stem/Progenitor	PAR-CLIP	POSITIVE	DIRECT	DOWN	T1 RNase treatment
ENSG00000066056	TIE1	hsa-miR-24-3p	Homo sapiens	HUVEC	Umbilical Vein	Normal/Primary	HITS-CLIP	POSITIVE	DIRECT	DOWN	NA
ENSG00000066117	SMARCD1	hsa-miR-24-3p	Homo sapiens	HUVEC	Umbilical Vein	Normal/Primary	HITS-CLIP	POSITIVE	DIRECT	DOWN	NA
ENSG00000066135	KDM4A	hsa-miR-24-3p	Homo sapiens	BT474	Mammary Gland	Cancer/Malignant	HITS-CLIP	POSITIVE	DIRECT	DOWN	NA
ENSG00000066279	ASPM	hsa-miR-24-3p	Homo sapiens	BT474	Mammary Gland	Cancer/Malignant	HITS-CLIP	POSITIVE	DIRECT	DOWN	NA
ENSG00000066557	LRRC40	hsa-miR-24-3p	Homo sapiens	293S	Kidney	Embryonic/Fetal	HITS-CLIP	POSITIVE	DIRECT	DOWN	no treatment (control)
ENSG00000066933	MYO9A	hsa-miR-24-3p	Homo sapiens	HS5	Bone Marrow	Normal/Primary	HITS-CLIP	POSITIVE	DIRECT	DOWN	NA
ENSG00000066933	MYO9A	hsa-miR-24-3p	Homo sapiens	MCF7	Mammary Gland	Cancer/Malignant	HITS-CLIP	POSITIVE	DIRECT	DOWN	NA
ENSG00000067064	IDI1	hsa-miR-24-3p	Homo sapiens	293S	Kidney	Embryonic/Fetal	HITS-CLIP	POSITIVE	DIRECT	DOWN	no treatment (control)
ENSG00000067082	KLF6	hsa-miR-24-3p	Homo sapiens	BETA Cells	Pancreas	Normal/Primary	HITS-CLIP	POSITIVE	DIRECT	DOWN	NA
ENSG00000067167	TRAM1	hsa-miR-24-3p	Homo sapiens	HUVEC	Umbilical Vein	Normal/Primary	HITS-CLIP	POSITIVE	DIRECT	DOWN	NA
ENSG00000067167	TRAM1	hsa-miR-24-3p	Homo sapiens	BT474	Mammary Gland	Cancer/Malignant	HITS-CLIP	POSITIVE	DIRECT	DOWN	NA
ENSG00000067365	METTL22	hsa-miR-24-3p	Homo sapiens	HS5	Bone Marrow	Normal/Primary	HITS-CLIP	POSITIVE	DIRECT	DOWN	NA
ENSG00000067955	CBFB	hsa-miR-24-3p	Homo sapiens	HELA	Cervix	Cancer/Malignant	HITS-CLIP	POSITIVE	DIRECT	DOWN	Hela cells were treated with control shRNA.
ENSG00000068001	HYAL2	hsa-miR-24-3p	Homo sapiens	HUVEC	Umbilical Vein	Normal/Primary	HITS-CLIP	POSITIVE	DIRECT	DOWN	NA
ENSG00000068001	HYAL2	hsa-miR-24-3p	Homo sapiens	MCF7	Mammary Gland	Cancer/Malignant	HITS-CLIP	POSITIVE	DIRECT	DOWN	NA
ENSG00000068078	FGFR3	hsa-miR-24-3p	Homo sapiens	BETA Cells	Pancreas	Normal/Primary	HITS-CLIP	POSITIVE	DIRECT	DOWN	NA
ENSG00000068078	FGFR3	hsa-miR-24-3p	Homo sapiens	MM Cells	Bone Marrow	Cancer/Malignant	Luciferase Reporter Assay	POSITIVE	DIRECT	DOWN	NA
ENSG00000068137	PLEKHH3	hsa-miR-24-3p	Homo sapiens	293S	Kidney	Embryonic/Fetal	HITS-CLIP	POSITIVE	DIRECT	DOWN	no treatment (control)
ENSG00000068305	MEF2A	hsa-miR-24-3p	Homo sapiens	NA	Brain	Cancer/Malignant	HITS-CLIP	POSITIVE	DIRECT	DOWN	NA
ENSG00000068308	OTUD5	hsa-miR-24-3p	Homo sapiens	HUVEC	Umbilical Vein	Normal/Primary	HITS-CLIP	POSITIVE	DIRECT	DOWN	NA
ENSG00000069275	NUCKS1	hsa-miR-24-3p	Homo sapiens	HEK293	Kidney	Embryonic/Fetal	PAR-CLIP	POSITIVE	DIRECT	DOWN	mild MNase digestion
ENSG00000069275	NUCKS1	hsa-miR-24-3p	Homo sapiens	MCF7	Mammary Gland	Cancer/Malignant	HITS-CLIP	POSITIVE	DIRECT	DOWN	NA
ENSG00000069956	MAPK6	hsa-miR-24-3p	Homo sapiens	MCF7	Mammary Gland	Cancer/Malignant	HITS-CLIP	POSITIVE	DIRECT	DOWN	NA
ENSG00000070159	PTPN3	hsa-miR-24-3p	Homo sapiens	MCF7	Mammary Gland	Cancer/Malignant	HITS-CLIP	POSITIVE	DIRECT	DOWN	NA
ENSG00000070214	SLC44A1	hsa-miR-24-3p	Homo sapiens	NA	Brain	Cancer/Malignant	HITS-CLIP	POSITIVE	DIRECT	DOWN	NA
ENSG00000070610	GBA2	hsa-miR-24-3p	Homo sapiens	HUVEC	Umbilical Vein	Normal/Primary	HITS-CLIP	POSITIVE	DIRECT	DOWN	NA
ENSG00000070610	GBA2	hsa-miR-24-3p	Homo sapiens	MCF7	Mammary Gland	Cancer/Malignant	PAR-CLIP	POSITIVE	DIRECT	DOWN	NA
ENSG00000070610	GBA2	hsa-miR-24-3p	Homo sapiens	HEK293	Kidney	Embryonic/Fetal	PAR-CLIP	POSITIVE	DIRECT	DOWN	mild MNase digestion
ENSG00000070610	GBA2	hsa-miR-24-3p	Homo sapiens	EF3DAGO2	NA	Normal/Primary	PAR-CLIP	POSITIVE	DIRECT	DOWN	NA
ENSG00000070614	NDST1	hsa-miR-24-3p	Homo sapiens	HUVEC	Umbilical Vein	Normal/Primary	HITS-CLIP	POSITIVE	DIRECT	DOWN	NA
ENSG00000070614	NDST1	hsa-miR-24-3p	Homo sapiens	BT474	Mammary Gland	Cancer/Malignant	HITS-CLIP	POSITIVE	DIRECT	DOWN	NA
ENSG00000070669	ASNS	hsa-miR-24-3p	Homo sapiens	BT474	Mammary Gland	Cancer/Malignant	HITS-CLIP	POSITIVE	DIRECT	DOWN	NA
ENSG00000070770	CSNK2A2	hsa-miR-24-3p	Homo sapiens	HUVEC	Umbilical Vein	Normal/Primary	HITS-CLIP	POSITIVE	DIRECT	DOWN	NA
ENSG00000071051	NCK2	hsa-miR-24-3p	Homo sapiens	HEK293	Kidney	Embryonic/Fetal	Chimeric fragments	POSITIVE	DIRECT	DOWN	NA
ENSG00000071073	MGAT4A	hsa-miR-24-3p	Homo sapiens	HEK293	Kidney	Embryonic/Fetal	PAR-CLIP	POSITIVE	DIRECT	DOWN	mild MNase digestion
ENSG00000072364	AFF4	hsa-miR-24-3p	Homo sapiens	MCF7	Mammary Gland	Cancer/Malignant	HITS-CLIP	POSITIVE	DIRECT	DOWN	NA
ENSG00000072415	MPP5	hsa-miR-24-3p	Homo sapiens	MCF7	Mammary Gland	Cancer/Malignant	HITS-CLIP	POSITIVE	DIRECT	DOWN	NA
ENSG00000072518	MARK2	hsa-miR-24-3p	Homo sapiens	HUVEC	Umbilical Vein	Normal/Primary	HITS-CLIP	POSITIVE	DIRECT	DOWN	NA
ENSG00000072736	NFATC3	hsa-miR-24-3p	Homo sapiens	HUVEC	Umbilical Vein	Normal/Primary	HITS-CLIP	POSITIVE	DIRECT	DOWN	NA
ENSG00000072803	FBXW11	hsa-miR-24-3p	Homo sapiens	HS5	Bone Marrow	Normal/Primary	HITS-CLIP	POSITIVE	DIRECT	DOWN	NA
ENSG00000072832	CRMP1	hsa-miR-24-3p	Homo sapiens	BETA Cells	Pancreas	Normal/Primary	HITS-CLIP	POSITIVE	DIRECT	DOWN	NA
ENSG00000072840	EVC	hsa-miR-24-3p	Homo sapiens	HUVEC	Umbilical Vein	Normal/Primary	HITS-CLIP	POSITIVE	DIRECT	DOWN	NA
ENSG00000073060	SCARB1	hsa-miR-24-3p	Homo sapiens	HUVEC	Umbilical Vein	Normal/Primary	HITS-CLIP	POSITIVE	DIRECT	DOWN	NA
ENSG00000073150	PANX2	hsa-miR-24-3p	Homo sapiens	293S	Kidney	Embryonic/Fetal	HITS-CLIP	POSITIVE	DIRECT	DOWN	no treatment (control)
ENSG00000073614	KDM5A	hsa-miR-24-3p	Homo sapiens	BT474	Mammary Gland	Cancer/Malignant	HITS-CLIP	POSITIVE	DIRECT	DOWN	NA
ENSG00000073614	KDM5A	hsa-miR-24-3p	Homo sapiens	MCF7	Mammary Gland	Cancer/Malignant	HITS-CLIP	POSITIVE	DIRECT	DOWN	NA
ENSG00000073614	KDM5A	hsa-miR-24-3p	Homo sapiens	HEK293	Kidney	Embryonic/Fetal	Chimeric fragments	POSITIVE	DIRECT	DOWN	NA
ENSG00000073711	PPP2R3A	hsa-miR-24-3p	Homo sapiens	BT474	Mammary Gland	Cancer/Malignant	HITS-CLIP	POSITIVE	DIRECT	DOWN	NA
ENSG00000074181	NOTCH3	hsa-miR-24-3p	Homo sapiens	MCF7	Mammary Gland	Cancer/Malignant	HITS-CLIP	POSITIVE	DIRECT	DOWN	NA
ENSG00000074219	TEAD2	hsa-miR-24-3p	Homo sapiens	293S	Kidney	Embryonic/Fetal	HITS-CLIP	POSITIVE	DIRECT	DOWN	treatment:emetine
ENSG00000074696	PTPLAD1	hsa-miR-24-3p	Homo sapiens	NA	Brain	Cancer/Malignant	HITS-CLIP	POSITIVE	DIRECT	DOWN	NA
ENSG00000075151	EIF4G3	hsa-miR-24-3p	Homo sapiens	NA	Brain	Cancer/Malignant	HITS-CLIP	POSITIVE	DIRECT	DOWN	NA
ENSG00000075336	TIMM21	hsa-miR-24-3p	Homo sapiens	MCF7	Mammary Gland	Cancer/Malignant	HITS-CLIP	POSITIVE	DIRECT	DOWN	NA
ENSG00000075624	ACTB	hsa-miR-24-3p	Homo sapiens	293S	Kidney	Embryonic/Fetal	HITS-CLIP	POSITIVE	DIRECT	DOWN	treatment: emetine
ENSG00000076067	RBMS2	hsa-miR-24-3p	Homo sapiens	HUVEC	Umbilical Vein	Normal/Primary	HITS-CLIP	POSITIVE	DIRECT	DOWN	NA
ENSG00000076108	BAZ2A	hsa-miR-24-3p	Homo sapiens	BC3	Pleura	Cancer/Malignant	HITS-CLIP	POSITIVE	DIRECT	DOWN	NA
ENSG00000076108	BAZ2A	hsa-miR-24-3p	Homo sapiens	BCBL1	Bone Marrow	Cancer/Malignant	HITS-CLIP	POSITIVE	DIRECT	DOWN	NA
ENSG00000076108	BAZ2A	hsa-miR-24-3p	Homo sapiens	MCF7	Mammary Gland	Cancer/Malignant	HITS-CLIP	POSITIVE	DIRECT	DOWN	NA
ENSG00000076604	TRAF4	hsa-miR-24-3p	Homo sapiens	HUVEC	Umbilical Vein	Normal/Primary	HITS-CLIP	POSITIVE	DIRECT	DOWN	NA
ENSG00000076604	TRAF4	hsa-miR-24-3p	Homo sapiens	BT474	Mammary Gland	Cancer/Malignant	HITS-CLIP	POSITIVE	DIRECT	DOWN	NA
ENSG00000076604	TRAF4	hsa-miR-24-3p	Homo sapiens	MCF7	Mammary Gland	Cancer/Malignant	HITS-CLIP	POSITIVE	DIRECT	DOWN	NA
ENSG00000077147	TM9SF3	hsa-miR-24-3p	Homo sapiens	HUVEC	Umbilical Vein	Normal/Primary	HITS-CLIP	POSITIVE	DIRECT	DOWN	NA
ENSG00000077942	FBLN1	hsa-miR-24-3p	Homo sapiens	HS27A	Bone Marrow	Normal/Primary	HITS-CLIP	POSITIVE	DIRECT	DOWN	NA
ENSG00000078124	ACER3	hsa-miR-24-3p	Homo sapiens	BETA Cells	Pancreas	Normal/Primary	HITS-CLIP	POSITIVE	DIRECT	DOWN	NA
ENSG00000078124	ACER3	hsa-miR-24-3p	Homo sapiens	BT474	Mammary Gland	Cancer/Malignant	HITS-CLIP	POSITIVE	DIRECT	DOWN	NA
ENSG00000078124	ACER3	hsa-miR-24-3p	Homo sapiens	MCF7	Mammary Gland	Cancer/Malignant	HITS-CLIP	POSITIVE	DIRECT	DOWN	NA
ENSG00000078140	UBE2K	hsa-miR-24-3p	Homo sapiens	BT474	Mammary Gland	Cancer/Malignant	HITS-CLIP	POSITIVE	DIRECT	DOWN	NA
ENSG00000078140	UBE2K	hsa-miR-24-3p	Homo sapiens	NA	Brain	Cancer/Malignant	HITS-CLIP	POSITIVE	DIRECT	DOWN	NA
ENSG00000078237	C12orf5	hsa-miR-24-3p	Homo sapiens	HEK293	Kidney	Embryonic/Fetal	PAR-CLIP	POSITIVE	DIRECT	DOWN	mild MNase digestion
ENSG00000080200	CRYBG3	hsa-miR-24-3p	Homo sapiens	BETA Cells	Pancreas	Normal/Primary	HITS-CLIP	POSITIVE	DIRECT	DOWN	NA
ENSG00000080345	RIF1	hsa-miR-24-3p	Homo sapiens	MCF7	Mammary Gland	Cancer/Malignant	HITS-CLIP	POSITIVE	DIRECT	DOWN	NA
ENSG00000080345	RIF1	hsa-miR-24-3p	Homo sapiens	NA	Brain	Cancer/Malignant	HITS-CLIP	POSITIVE	DIRECT	DOWN	NA
ENSG00000080546	SESN1	hsa-miR-24-3p	Homo sapiens	MCF7	Mammary Gland	Cancer/Malignant	PAR-CLIP	POSITIVE	DIRECT	DOWN	NA
ENSG00000080546	SESN1	hsa-miR-24-3p	Homo sapiens	BETA Cells	Pancreas	Normal/Primary	HITS-CLIP	POSITIVE	DIRECT	DOWN	NA
ENSG00000080546	SESN1	hsa-miR-24-3p	Homo sapiens	HEK293	Kidney	Embryonic/Fetal	PAR-CLIP	POSITIVE	DIRECT	DOWN	mild MNase digestion
ENSG00000080546	SESN1	hsa-miR-24-3p	Homo sapiens	BT474	Mammary Gland	Cancer/Malignant	HITS-CLIP	POSITIVE	DIRECT	DOWN	NA
ENSG00000080546	SESN1	hsa-miR-24-3p	Homo sapiens	MCF7	Mammary Gland	Cancer/Malignant	HITS-CLIP	POSITIVE	DIRECT	DOWN	NA
ENSG00000080546	SESN1	hsa-miR-24-3p	Homo sapiens	EF3DAGO2	NA	Normal/Primary	PAR-CLIP	POSITIVE	DIRECT	DOWN	NA
ENSG00000080603	SRCAP	hsa-miR-24-3p	Homo sapiens	HUVEC	Umbilical Vein	Normal/Primary	HITS-CLIP	POSITIVE	DIRECT	DOWN	NA
ENSG00000080802	CNOT4	hsa-miR-24-3p	Homo sapiens	MCF7	Mammary Gland	Cancer/Malignant	HITS-CLIP	POSITIVE	DIRECT	DOWN	NA
ENSG00000080824	HSP90AA1	hsa-miR-24-3p	Homo sapiens	HUVEC	Umbilical Vein	Normal/Primary	HITS-CLIP	POSITIVE	DIRECT	DOWN	NA
ENSG00000080845	DLGAP4	hsa-miR-24-3p	Homo sapiens	HUVEC	Umbilical Vein	Normal/Primary	HITS-CLIP	POSITIVE	DIRECT	DOWN	NA
ENSG00000082014	SMARCD3	hsa-miR-24-3p	Homo sapiens	293S	Kidney	Embryonic/Fetal	HITS-CLIP	POSITIVE	DIRECT	DOWN	treatment: arsenite
ENSG00000082146	STRADB	hsa-miR-24-3p	Homo sapiens	BETA Cells	Pancreas	Normal/Primary	HITS-CLIP	POSITIVE	DIRECT	DOWN	NA
ENSG00000082146	STRADB	hsa-miR-24-3p	Homo sapiens	BT474	Mammary Gland	Cancer/Malignant	HITS-CLIP	POSITIVE	DIRECT	DOWN	NA
ENSG00000082146	STRADB	hsa-miR-24-3p	Homo sapiens	MCF7	Mammary Gland	Cancer/Malignant	HITS-CLIP	POSITIVE	DIRECT	DOWN	NA
ENSG00000082153	BZW1	hsa-miR-24-3p	Homo sapiens	HELA	Cervix	Cancer/Malignant	HITS-CLIP	POSITIVE	DIRECT	DOWN	Hela cells were treated with control shRNA.
ENSG00000082497	SERTAD4	hsa-miR-24-3p	Homo sapiens	BT474	Mammary Gland	Cancer/Malignant	HITS-CLIP	POSITIVE	DIRECT	DOWN	NA
ENSG00000082641	NFE2L1	hsa-miR-24-3p	Homo sapiens	MCF7	Mammary Gland	Cancer/Malignant	HITS-CLIP	POSITIVE	DIRECT	DOWN	NA
ENSG00000082701	GSK3B	hsa-miR-24-3p	Homo sapiens	BT474	Mammary Gland	Cancer/Malignant	HITS-CLIP	POSITIVE	DIRECT	DOWN	NA
ENSG00000082701	GSK3B	hsa-miR-24-3p	Homo sapiens	MCF7	Mammary Gland	Cancer/Malignant	HITS-CLIP	POSITIVE	DIRECT	DOWN	NA
ENSG00000082781	ITGB5	hsa-miR-24-3p	Homo sapiens	HUVEC	Umbilical Vein	Normal/Primary	HITS-CLIP	POSITIVE	DIRECT	DOWN	NA
ENSG00000083099	LYRM2	hsa-miR-24-3p	Homo sapiens	HEK293	Kidney	Embryonic/Fetal	PAR-CLIP	POSITIVE	DIRECT	DOWN	mild MNase digestion
ENSG00000083168	KAT6A	hsa-miR-24-3p	Homo sapiens	293S	Kidney	Embryonic/Fetal	HITS-CLIP	POSITIVE	DIRECT	DOWN	treatment: emetine
ENSG00000083168	KAT6A	hsa-miR-24-3p	Homo sapiens	HEK293	Kidney	Embryonic/Fetal	PAR-CLIP	POSITIVE	DIRECT	DOWN	mild MNase digestion
ENSG00000083812	ZNF324	hsa-miR-24-3p	Homo sapiens	HEK293	Kidney	Embryonic/Fetal	PAR-CLIP	POSITIVE	DIRECT	DOWN	mild MNase digestion
ENSG00000083844	ZNF264	hsa-miR-24-3p	Homo sapiens	HEK293	Kidney	Embryonic/Fetal	PAR-CLIP	POSITIVE	DIRECT	DOWN	mild MNase digestion
ENSG00000083844	ZNF264	hsa-miR-24-3p	Homo sapiens	ESC	Embryo	Embryonic/Fetal,Stem/Progenitor	PAR-CLIP	POSITIVE	DIRECT	DOWN	T1 RNase treatment
ENSG00000083844	ZNF264	hsa-miR-24-3p	Homo sapiens	HEK293	Kidney	Embryonic/Fetal	PAR-CLIP	POSITIVE	DIRECT	DOWN	NA
ENSG00000084112	SSH1	hsa-miR-24-3p	Homo sapiens	HUVEC	Umbilical Vein	Normal/Primary	HITS-CLIP	POSITIVE	DIRECT	DOWN	NA
ENSG00000084652	TXLNA	hsa-miR-24-3p	Homo sapiens	HUVEC	Umbilical Vein	Normal/Primary	HITS-CLIP	POSITIVE	DIRECT	DOWN	NA
ENSG00000084652	TXLNA	hsa-miR-24-3p	Homo sapiens	293S	Kidney	Embryonic/Fetal	HITS-CLIP	POSITIVE	DIRECT	DOWN	no treatment (control)
ENSG00000085224	ATRX	hsa-miR-24-3p	Homo sapiens	HS5	Bone Marrow	Normal/Primary	HITS-CLIP	POSITIVE	DIRECT	DOWN	NA
ENSG00000085276	MECOM	hsa-miR-24-3p	Homo sapiens	HUVEC	Umbilical Vein	Normal/Primary	HITS-CLIP	POSITIVE	DIRECT	DOWN	NA
ENSG00000085449	WDFY1	hsa-miR-24-3p	Homo sapiens	HS5	Bone Marrow	Normal/Primary	HITS-CLIP	POSITIVE	DIRECT	DOWN	NA
ENSG00000085733	CTTN	hsa-miR-24-3p	Homo sapiens	HUVEC	Umbilical Vein	Normal/Primary	HITS-CLIP	POSITIVE	DIRECT	DOWN	NA
ENSG00000085982	USP40	hsa-miR-24-3p	Homo sapiens	HUVEC	Umbilical Vein	Normal/Primary	HITS-CLIP	POSITIVE	DIRECT	DOWN	NA
ENSG00000086015	MAST2	hsa-miR-24-3p	Homo sapiens	HUVEC	Umbilical Vein	Normal/Primary	HITS-CLIP	POSITIVE	DIRECT	DOWN	NA
ENSG00000086062	B4GALT1	hsa-miR-24-3p	Homo sapiens	HUVEC	Umbilical Vein	Normal/Primary	HITS-CLIP	POSITIVE	DIRECT	DOWN	NA
ENSG00000086062	B4GALT1	hsa-miR-24-3p	Homo sapiens	MCF7	Mammary Gland	Cancer/Malignant	HITS-CLIP	POSITIVE	DIRECT	DOWN	NA
ENSG00000086758	HUWE1	hsa-miR-24-3p	Homo sapiens	HUVEC	Umbilical Vein	Normal/Primary	HITS-CLIP	POSITIVE	DIRECT	DOWN	NA
ENSG00000086758	HUWE1	hsa-miR-24-3p	Homo sapiens	BETA Cells	Pancreas	Normal/Primary	HITS-CLIP	POSITIVE	DIRECT	DOWN	NA
ENSG00000086758	HUWE1	hsa-miR-24-3p	Homo sapiens	NA	Brain	Cancer/Malignant	HITS-CLIP	POSITIVE	DIRECT	DOWN	NA
ENSG00000087074	PPP1R15A	hsa-miR-24-3p	Homo sapiens	HS27A	Bone Marrow	Normal/Primary	HITS-CLIP	POSITIVE	DIRECT	DOWN	NA
ENSG00000087074	PPP1R15A	hsa-miR-24-3p	Homo sapiens	HS5	Bone Marrow	Normal/Primary	HITS-CLIP	POSITIVE	DIRECT	DOWN	NA
ENSG00000087074	PPP1R15A	hsa-miR-24-3p	Homo sapiens	HUVEC	Umbilical Vein	Normal/Primary	HITS-CLIP	POSITIVE	DIRECT	DOWN	NA
ENSG00000087086	FTL	hsa-miR-24-3p	Homo sapiens	HMSC	Bone Marrow	Stem/Progenitor	HITS-CLIP	POSITIVE	DIRECT	DOWN	NA
ENSG00000087086	FTL	hsa-miR-24-3p	Homo sapiens	HS5	Bone Marrow	Normal/Primary	HITS-CLIP	POSITIVE	DIRECT	DOWN	NA
ENSG00000087086	FTL	hsa-miR-24-3p	Homo sapiens	HUVEC	Umbilical Vein	Normal/Primary	HITS-CLIP	POSITIVE	DIRECT	DOWN	NA
ENSG00000087086	FTL	hsa-miR-24-3p	Homo sapiens	BCBL1	Bone Marrow	Cancer/Malignant	HITS-CLIP	POSITIVE	DIRECT	DOWN	NA
ENSG00000087152	ATXN7L3	hsa-miR-24-3p	Homo sapiens	HUVEC	Umbilical Vein	Normal/Primary	HITS-CLIP	POSITIVE	DIRECT	DOWN	NA
ENSG00000087245	MMP2	hsa-miR-24-3p	Homo sapiens	HMSC	Bone Marrow	Stem/Progenitor	HITS-CLIP	POSITIVE	DIRECT	DOWN	NA
ENSG00000087245	MMP2	hsa-miR-24-3p	Homo sapiens	HUVEC	Umbilical Vein	Normal/Primary	HITS-CLIP	POSITIVE	DIRECT	DOWN	NA
ENSG00000087253	LPCAT2	hsa-miR-24-3p	Homo sapiens	NA	Brain	Cancer/Malignant	HITS-CLIP	POSITIVE	DIRECT	DOWN	NA
ENSG00000087258	GNAO1	hsa-miR-24-3p	Homo sapiens	NA	Brain	Cancer/Malignant	HITS-CLIP	POSITIVE	DIRECT	DOWN	NA
ENSG00000087266	SH3BP2	hsa-miR-24-3p	Homo sapiens	HUVEC	Umbilical Vein	Normal/Primary	HITS-CLIP	POSITIVE	DIRECT	DOWN	NA
ENSG00000087266	SH3BP2	hsa-miR-24-3p	Homo sapiens	BT474	Mammary Gland	Cancer/Malignant	HITS-CLIP	POSITIVE	DIRECT	DOWN	NA
ENSG00000087266	SH3BP2	hsa-miR-24-3p	Homo sapiens	MCF7	Mammary Gland	Cancer/Malignant	HITS-CLIP	POSITIVE	DIRECT	DOWN	NA
ENSG00000087266	SH3BP2	hsa-miR-24-3p	Homo sapiens	MDAMB231	Mammary Gland	Cancer/Malignant	HITS-CLIP	POSITIVE	DIRECT	DOWN	NA
ENSG00000087274	ADD1	hsa-miR-24-3p	Homo sapiens	HUVEC	Umbilical Vein	Normal/Primary	HITS-CLIP	POSITIVE	DIRECT	DOWN	NA
ENSG00000087274	ADD1	hsa-miR-24-3p	Homo sapiens	MCF7	Mammary Gland	Cancer/Malignant	HITS-CLIP	POSITIVE	DIRECT	DOWN	NA
ENSG00000087274	ADD1	hsa-miR-24-3p	Homo sapiens	HUH7.5	Liver	Cancer/Malignant	CLEAR-CLIP	POSITIVE	DIRECT	DOWN	NA
ENSG00000087299	L2HGDH	hsa-miR-24-3p	Homo sapiens	HEK293	Kidney	Embryonic/Fetal	PAR-CLIP	POSITIVE	DIRECT	DOWN	mild MNase digestion
ENSG00000087510	TFAP2C	hsa-miR-24-3p	Homo sapiens	MCF7	Mammary Gland	Cancer/Malignant	HITS-CLIP	POSITIVE	DIRECT	DOWN	NA
ENSG00000088247	KHSRP	hsa-miR-24-3p	Homo sapiens	BC3	Pleura	Cancer/Malignant	HITS-CLIP	POSITIVE	DIRECT	DOWN	NA
ENSG00000088387	DOCK9	hsa-miR-24-3p	Homo sapiens	HUVEC	Umbilical Vein	Normal/Primary	HITS-CLIP	POSITIVE	DIRECT	DOWN	NA
ENSG00000088888	MAVS	hsa-miR-24-3p	Homo sapiens	HUVEC	Umbilical Vein	Normal/Primary	HITS-CLIP	POSITIVE	DIRECT	DOWN	NA
ENSG00000088888	MAVS	hsa-miR-24-3p	Homo sapiens	293S	Kidney	Embryonic/Fetal	HITS-CLIP	POSITIVE	DIRECT	DOWN	no treatment (control)
ENSG00000088930	XRN2	hsa-miR-24-3p	Homo sapiens	HUVEC	Umbilical Vein	Normal/Primary	HITS-CLIP	POSITIVE	DIRECT	DOWN	NA
ENSG00000089159	PXN	hsa-miR-24-3p	Homo sapiens	HUVEC	Umbilical Vein	Normal/Primary	HITS-CLIP	POSITIVE	DIRECT	DOWN	NA
ENSG00000089159	PXN	hsa-miR-24-3p	Homo sapiens	MCF7	Mammary Gland	Cancer/Malignant	HITS-CLIP	POSITIVE	DIRECT	DOWN	NA
ENSG00000089351	GRAMD1A	hsa-miR-24-3p	Homo sapiens	BC3	Pleura	Cancer/Malignant	HITS-CLIP	POSITIVE	DIRECT	DOWN	NA
ENSG00000089916	GPATCH2L	hsa-miR-24-3p	Homo sapiens	BT474	Mammary Gland	Cancer/Malignant	HITS-CLIP	POSITIVE	DIRECT	DOWN	NA
ENSG00000089916	GPATCH2L	hsa-miR-24-3p	Homo sapiens	MCF7	Mammary Gland	Cancer/Malignant	HITS-CLIP	POSITIVE	DIRECT	DOWN	NA
ENSG00000089916	GPATCH2L	hsa-miR-24-3p	Homo sapiens	EF3DAGO2	NA	Normal/Primary	PAR-CLIP	POSITIVE	DIRECT	DOWN	NA
ENSG00000090006	LTBP4	hsa-miR-24-3p	Homo sapiens	BT474	Mammary Gland	Cancer/Malignant	HITS-CLIP	POSITIVE	DIRECT	DOWN	NA
ENSG00000090006	LTBP4	hsa-miR-24-3p	Homo sapiens	MDAMB231	Mammary Gland	Cancer/Malignant	HITS-CLIP	POSITIVE	DIRECT	DOWN	NA
ENSG00000090013	BLVRB	hsa-miR-24-3p	Homo sapiens	MCF7	Mammary Gland	Cancer/Malignant	HITS-CLIP	POSITIVE	DIRECT	DOWN	NA
ENSG00000090316	MAEA	hsa-miR-24-3p	Homo sapiens	HUVEC	Umbilical Vein	Normal/Primary	HITS-CLIP	POSITIVE	DIRECT	DOWN	NA
ENSG00000090565	RAB11FIP3	hsa-miR-24-3p	Homo sapiens	293S	Kidney	Embryonic/Fetal	HITS-CLIP	POSITIVE	DIRECT	DOWN	no treatment (control)
ENSG00000090861	AARS	hsa-miR-24-3p	Homo sapiens	HUVEC	Umbilical Vein	Normal/Primary	HITS-CLIP	POSITIVE	DIRECT	DOWN	NA
ENSG00000090861	AARS	hsa-miR-24-3p	Homo sapiens	BT474	Mammary Gland	Cancer/Malignant	HITS-CLIP	POSITIVE	DIRECT	DOWN	NA
ENSG00000090861	AARS	hsa-miR-24-3p	Homo sapiens	MCF7	Mammary Gland	Cancer/Malignant	HITS-CLIP	POSITIVE	DIRECT	DOWN	NA
ENSG00000090861	AARS	hsa-miR-24-3p	Homo sapiens	HELA	Cervix	Cancer/Malignant	HITS-CLIP	POSITIVE	DIRECT	DOWN	Hela cells were treated with control shRNA.
ENSG00000091009	RBM27	hsa-miR-24-3p	Homo sapiens	HEK293	Kidney	Embryonic/Fetal	PAR-CLIP	POSITIVE	DIRECT	DOWN	mild MNase digestion
ENSG00000091164	TXNL1	hsa-miR-24-3p	Homo sapiens	NA	Brain	Cancer/Malignant	HITS-CLIP	POSITIVE	DIRECT	DOWN	NA
ENSG00000091317	CMTM6	hsa-miR-24-3p	Homo sapiens	MCF7	Mammary Gland	Cancer/Malignant	HITS-CLIP	POSITIVE	DIRECT	DOWN	NA
ENSG00000091527	CDV3	hsa-miR-24-3p	Homo sapiens	HUVEC	Umbilical Vein	Normal/Primary	HITS-CLIP	POSITIVE	DIRECT	DOWN	NA
ENSG00000091831	ESR1	hsa-miR-24-3p	Homo sapiens	MCF7	Mammary Gland	Cancer/Malignant	HITS-CLIP	POSITIVE	DIRECT	DOWN	NA
ENSG00000092148	HECTD1	hsa-miR-24-3p	Homo sapiens	BT474	Mammary Gland	Cancer/Malignant	HITS-CLIP	POSITIVE	DIRECT	DOWN	NA
ENSG00000092201	SUPT16H	hsa-miR-24-3p	Homo sapiens	MCF7	Mammary Gland	Cancer/Malignant	HITS-CLIP	POSITIVE	DIRECT	DOWN	NA
ENSG00000092841	MYL6	hsa-miR-24-3p	Homo sapiens	293S	Kidney	Embryonic/Fetal	HITS-CLIP	POSITIVE	DIRECT	DOWN	treatment: arsenite
ENSG00000092841	MYL6	hsa-miR-24-3p	Homo sapiens	293S	Kidney	Embryonic/Fetal	HITS-CLIP	POSITIVE	DIRECT	DOWN	treatment: emetine
ENSG00000092847	AGO1	hsa-miR-24-3p	Homo sapiens	HEK293	Kidney	Embryonic/Fetal	PAR-CLIP	POSITIVE	DIRECT	DOWN	NA
ENSG00000094916	CBX5	hsa-miR-24-3p	Homo sapiens	HUVEC	Umbilical Vein	Normal/Primary	HITS-CLIP	POSITIVE	DIRECT	DOWN	NA
ENSG00000094916	CBX5	hsa-miR-24-3p	Homo sapiens	293S	Kidney	Embryonic/Fetal	HITS-CLIP	POSITIVE	DIRECT	DOWN	no treatment (control)
ENSG00000094916	CBX5	hsa-miR-24-3p	Homo sapiens	BT474	Mammary Gland	Cancer/Malignant	HITS-CLIP	POSITIVE	DIRECT	DOWN	NA
ENSG00000094916	CBX5	hsa-miR-24-3p	Homo sapiens	MCF7	Mammary Gland	Cancer/Malignant	HITS-CLIP	POSITIVE	DIRECT	DOWN	NA
ENSG00000094916	CBX5	hsa-miR-24-3p	Homo sapiens	NA	Brain	Cancer/Malignant	HITS-CLIP	POSITIVE	DIRECT	DOWN	NA
ENSG00000095002	MSH2	hsa-miR-24-3p	Homo sapiens	MCF7	Mammary Gland	Cancer/Malignant	HITS-CLIP	POSITIVE	DIRECT	DOWN	NA
ENSG00000095752	IL11	hsa-miR-24-3p	Homo sapiens	HS5	Bone Marrow	Normal/Primary	HITS-CLIP	POSITIVE	DIRECT	DOWN	NA
ENSG00000095951	HIVEP1	hsa-miR-24-3p	Homo sapiens	MCF7	Mammary Gland	Cancer/Malignant	HITS-CLIP	POSITIVE	DIRECT	DOWN	NA
ENSG00000096070	BRPF3	hsa-miR-24-3p	Homo sapiens	MCF7	Mammary Gland	Cancer/Malignant	HITS-CLIP	POSITIVE	DIRECT	DOWN	NA
ENSG00000096070	BRPF3	hsa-miR-24-3p	Homo sapiens	HELA	Cervix	Cancer/Malignant	HITS-CLIP	POSITIVE	DIRECT	DOWN	Hela cells were treated with control shRNA.
ENSG00000096696	DSP	hsa-miR-24-3p	Homo sapiens	MCF7	Mammary Gland	Cancer/Malignant	HITS-CLIP	POSITIVE	DIRECT	DOWN	NA
ENSG00000096968	JAK2	hsa-miR-24-3p	Homo sapiens	MCF7	Mammary Gland	Cancer/Malignant	HITS-CLIP	POSITIVE	DIRECT	DOWN	NA
ENSG00000099194	SCD	hsa-miR-24-3p	Homo sapiens	HUVEC	Umbilical Vein	Normal/Primary	HITS-CLIP	POSITIVE	DIRECT	DOWN	NA
ENSG00000099194	SCD	hsa-miR-24-3p	Homo sapiens	BT474	Mammary Gland	Cancer/Malignant	HITS-CLIP	POSITIVE	DIRECT	DOWN	NA
ENSG00000099194	SCD	hsa-miR-24-3p	Homo sapiens	MCF7	Mammary Gland	Cancer/Malignant	HITS-CLIP	POSITIVE	DIRECT	DOWN	NA
ENSG00000099194	SCD	hsa-miR-24-3p	Homo sapiens	HELA	Cervix	Cancer/Malignant	HITS-CLIP	POSITIVE	DIRECT	DOWN	Hela cells were treated with control shRNA.
ENSG00000099250	NRP1	hsa-miR-24-3p	Homo sapiens	HUVEC	Umbilical Vein	Normal/Primary	HITS-CLIP	POSITIVE	DIRECT	DOWN	NA
ENSG00000099364	FBXL19	hsa-miR-24-3p	Homo sapiens	HUVEC	Umbilical Vein	Normal/Primary	HITS-CLIP	POSITIVE	DIRECT	DOWN	NA
ENSG00000099364	FBXL19	hsa-miR-24-3p	Homo sapiens	293S	Kidney	Embryonic/Fetal	HITS-CLIP	POSITIVE	DIRECT	DOWN	no treatment (control)
ENSG00000099364	FBXL19	hsa-miR-24-3p	Homo sapiens	293S	Kidney	Embryonic/Fetal	HITS-CLIP	POSITIVE	DIRECT	DOWN	treatment: arsenite
ENSG00000099364	FBXL19	hsa-miR-24-3p	Homo sapiens	293S	Kidney	Embryonic/Fetal	HITS-CLIP	POSITIVE	DIRECT	DOWN	treatment:emetine
ENSG00000099622	CIRBP	hsa-miR-24-3p	Homo sapiens	293S	Kidney	Embryonic/Fetal	HITS-CLIP	POSITIVE	DIRECT	DOWN	no treatment (control)
ENSG00000099624	ATP5D	hsa-miR-24-3p	Homo sapiens	HUVEC	Umbilical Vein	Normal/Primary	HITS-CLIP	POSITIVE	DIRECT	DOWN	NA
ENSG00000099783	HNRNPM	hsa-miR-24-3p	Homo sapiens	HUVEC	Umbilical Vein	Normal/Primary	HITS-CLIP	POSITIVE	DIRECT	DOWN	NA
ENSG00000099810	MTAP	hsa-miR-24-3p	Homo sapiens	BETA Cells	Pancreas	Normal/Primary	HITS-CLIP	POSITIVE	DIRECT	DOWN	NA
ENSG00000099875	MKNK2	hsa-miR-24-3p	Homo sapiens	BT474	Mammary Gland	Cancer/Malignant	HITS-CLIP	POSITIVE	DIRECT	DOWN	NA
ENSG00000099901	RANBP1	hsa-miR-24-3p	Homo sapiens	FLPIN_TREX_293	Kidney	Normal/Primary	CLASH	POSITIVE	DIRECT	DOWN	NA
ENSG00000099901	RANBP1	hsa-miR-24-3p	Homo sapiens	HUVEC	Umbilical Vein	Normal/Primary	HITS-CLIP	POSITIVE	DIRECT	DOWN	NA
ENSG00000099901	RANBP1	hsa-miR-24-3p	Homo sapiens	MCF7	Mammary Gland	Cancer/Malignant	HITS-CLIP	POSITIVE	DIRECT	DOWN	NA
ENSG00000099995	SF3A1	hsa-miR-24-3p	Homo sapiens	HS5	Bone Marrow	Normal/Primary	HITS-CLIP	POSITIVE	DIRECT	DOWN	NA
ENSG00000099995	SF3A1	hsa-miR-24-3p	Homo sapiens	MCF7	Mammary Gland	Cancer/Malignant	HITS-CLIP	POSITIVE	DIRECT	DOWN	NA
ENSG00000099999	RNF215	hsa-miR-24-3p	Homo sapiens	293S	Kidney	Embryonic/Fetal	HITS-CLIP	POSITIVE	DIRECT	DOWN	treatment:emetine
ENSG00000100014	SPECC1L	hsa-miR-24-3p	Homo sapiens	MCF7	Mammary Gland	Cancer/Malignant	HITS-CLIP	POSITIVE	DIRECT	DOWN	NA
ENSG00000100034	PPM1F	hsa-miR-24-3p	Homo sapiens	HUVEC	Umbilical Vein	Normal/Primary	HITS-CLIP	POSITIVE	DIRECT	DOWN	NA
ENSG00000100065	CARD10	hsa-miR-24-3p	Homo sapiens	MCF7	Mammary Gland	Cancer/Malignant	HITS-CLIP	POSITIVE	DIRECT	DOWN	NA
ENSG00000100104	SRRD	hsa-miR-24-3p	Homo sapiens	HEK293	Kidney	Embryonic/Fetal	PAR-CLIP	POSITIVE	DIRECT	DOWN	mild MNase digestion
ENSG00000100207	TCF20	hsa-miR-24-3p	Homo sapiens	HUVEC	Umbilical Vein	Normal/Primary	HITS-CLIP	POSITIVE	DIRECT	DOWN	NA
ENSG00000100241	SBF1	hsa-miR-24-3p	Homo sapiens	MCF7	Mammary Gland	Cancer/Malignant	HITS-CLIP	POSITIVE	DIRECT	DOWN	NA
ENSG00000100242	SUN2	hsa-miR-24-3p	Homo sapiens	HUVEC	Umbilical Vein	Normal/Primary	HITS-CLIP	POSITIVE	DIRECT	DOWN	NA
ENSG00000100258	LMF2	hsa-miR-24-3p	Homo sapiens	293S	Kidney	Embryonic/Fetal	HITS-CLIP	POSITIVE	DIRECT	DOWN	treatment: arsenite
ENSG00000100263	RHBDD3	hsa-miR-24-3p	Homo sapiens	293S	Kidney	Embryonic/Fetal	HITS-CLIP	POSITIVE	DIRECT	DOWN	treatment:emetine
ENSG00000100280	AP1B1	hsa-miR-24-3p	Homo sapiens	HUVEC	Umbilical Vein	Normal/Primary	HITS-CLIP	POSITIVE	DIRECT	DOWN	NA
ENSG00000100294	MCAT	hsa-miR-24-3p	Homo sapiens	HUVEC	Umbilical Vein	Normal/Primary	HITS-CLIP	POSITIVE	DIRECT	DOWN	NA
ENSG00000100297	MCM5	hsa-miR-24-3p	Homo sapiens	293S	Kidney	Embryonic/Fetal	HITS-CLIP	POSITIVE	DIRECT	DOWN	treatment:emetine
ENSG00000100300	TSPO	hsa-miR-24-3p	Homo sapiens	HUVEC	Umbilical Vein	Normal/Primary	HITS-CLIP	POSITIVE	DIRECT	DOWN	NA
ENSG00000100316	RPL3	hsa-miR-24-3p	Homo sapiens	HUVEC	Umbilical Vein	Normal/Primary	HITS-CLIP	POSITIVE	DIRECT	DOWN	NA
ENSG00000100345	MYH9	hsa-miR-24-3p	Homo sapiens	HUVEC	Umbilical Vein	Normal/Primary	HITS-CLIP	POSITIVE	DIRECT	DOWN	NA
ENSG00000100393	EP300	hsa-miR-24-3p	Homo sapiens	293S	Kidney	Embryonic/Fetal	HITS-CLIP	POSITIVE	DIRECT	DOWN	treatment: emetine
ENSG00000100422	CERK	hsa-miR-24-3p	Homo sapiens	BCBL1	Bone Marrow	Cancer/Malignant	HITS-CLIP	POSITIVE	DIRECT	DOWN	NA
ENSG00000100461	RBM23	hsa-miR-24-3p	Homo sapiens	HEK293	Kidney	Embryonic/Fetal	PAR-CLIP	POSITIVE	DIRECT	DOWN	mild MNase digestion
ENSG00000100503	NIN	hsa-miR-24-3p	Homo sapiens	293S	Kidney	Embryonic/Fetal	HITS-CLIP	POSITIVE	DIRECT	DOWN	treatment:emetine
ENSG00000100523	DDHD1	hsa-miR-24-3p	Homo sapiens	HUVEC	Umbilical Vein	Normal/Primary	HITS-CLIP	POSITIVE	DIRECT	DOWN	NA
ENSG00000100580	TMED8	hsa-miR-24-3p	Homo sapiens	293S	Kidney	Embryonic/Fetal	HITS-CLIP	POSITIVE	DIRECT	DOWN	treatment: emetine
ENSG00000100596	SPTLC2	hsa-miR-24-3p	Homo sapiens	HUVEC	Umbilical Vein	Normal/Primary	HITS-CLIP	POSITIVE	DIRECT	DOWN	NA
ENSG00000100596	SPTLC2	hsa-miR-24-3p	Homo sapiens	MCF7	Mammary Gland	Cancer/Malignant	HITS-CLIP	POSITIVE	DIRECT	DOWN	NA
ENSG00000100605	ITPK1	hsa-miR-24-3p	Homo sapiens	293S	Kidney	Embryonic/Fetal	HITS-CLIP	POSITIVE	DIRECT	DOWN	no treatment (control)
ENSG00000100605	ITPK1	hsa-miR-24-3p	Homo sapiens	293S	Kidney	Embryonic/Fetal	HITS-CLIP	POSITIVE	DIRECT	DOWN	treatment:hippuristanol
ENSG00000100605	ITPK1	hsa-miR-24-3p	Homo sapiens	MCF7	Mammary Gland	Cancer/Malignant	HITS-CLIP	POSITIVE	DIRECT	DOWN	NA
ENSG00000100711	ZFYVE21	hsa-miR-24-3p	Homo sapiens	MCF7	Mammary Gland	Cancer/Malignant	HITS-CLIP	POSITIVE	DIRECT	DOWN	NA
ENSG00000100906	NFKBIA	hsa-miR-24-3p	Homo sapiens	HUVEC	Umbilical Vein	Normal/Primary	HITS-CLIP	POSITIVE	DIRECT	DOWN	NA
ENSG00000100983	GSS	hsa-miR-24-3p	Homo sapiens	BT474	Mammary Gland	Cancer/Malignant	HITS-CLIP	POSITIVE	DIRECT	DOWN	NA
ENSG00000100991	TRPC4AP	hsa-miR-24-3p	Homo sapiens	293S	Kidney	Embryonic/Fetal	HITS-CLIP	POSITIVE	DIRECT	DOWN	no treatment (control)
ENSG00000100994	PYGB	hsa-miR-24-3p	Homo sapiens	BT474	Mammary Gland	Cancer/Malignant	HITS-CLIP	POSITIVE	DIRECT	DOWN	NA
ENSG00000101003	GINS1	hsa-miR-24-3p	Homo sapiens	293S	Kidney	Embryonic/Fetal	HITS-CLIP	POSITIVE	DIRECT	DOWN	no treatment (control)
ENSG00000101040	ZMYND8	hsa-miR-24-3p	Homo sapiens	BT474	Mammary Gland	Cancer/Malignant	HITS-CLIP	POSITIVE	DIRECT	DOWN	NA
ENSG00000101096	NFATC2	hsa-miR-24-3p	Homo sapiens	HUVEC	Umbilical Vein	Normal/Primary	HITS-CLIP	POSITIVE	DIRECT	DOWN	NA
ENSG00000101096	NFATC2	hsa-miR-24-3p	Homo sapiens	MCF7	Mammary Gland	Cancer/Malignant	HITS-CLIP	POSITIVE	DIRECT	DOWN	NA
ENSG00000101109	STK4	hsa-miR-24-3p	Homo sapiens	HUVEC	Umbilical Vein	Normal/Primary	HITS-CLIP	POSITIVE	DIRECT	DOWN	NA
ENSG00000101182	PSMA7	hsa-miR-24-3p	Homo sapiens	HUVEC	Umbilical Vein	Normal/Primary	HITS-CLIP	POSITIVE	DIRECT	DOWN	NA
ENSG00000101210	EEF1A2	hsa-miR-24-3p	Homo sapiens	HEK293	Kidney	Embryonic/Fetal	PAR-CLIP	POSITIVE	DIRECT	DOWN	NA
ENSG00000101224	CDC25B	hsa-miR-24-3p	Homo sapiens	HUVEC	Umbilical Vein	Normal/Primary	HITS-CLIP	POSITIVE	DIRECT	DOWN	NA
ENSG00000101255	TRIB3	hsa-miR-24-3p	Homo sapiens	HUVEC	Umbilical Vein	Normal/Primary	HITS-CLIP	POSITIVE	DIRECT	DOWN	NA
ENSG00000101306	MYLK2	hsa-miR-24-3p	Homo sapiens	293S	Kidney	Embryonic/Fetal	HITS-CLIP	POSITIVE	DIRECT	DOWN	treatment:emetine
ENSG00000101412	E2F1	hsa-miR-24-3p	Homo sapiens	HEK293	Kidney	Embryonic/Fetal	PAR-CLIP	POSITIVE	DIRECT	DOWN	NA
ENSG00000101624	CEP76	hsa-miR-24-3p	Homo sapiens	BT474	Mammary Gland	Cancer/Malignant	HITS-CLIP	POSITIVE	DIRECT	DOWN	NA
ENSG00000101752	MIB1	hsa-miR-24-3p	Homo sapiens	BT474	Mammary Gland	Cancer/Malignant	HITS-CLIP	POSITIVE	DIRECT	DOWN	NA
ENSG00000101868	POLA1	hsa-miR-24-3p	Homo sapiens	BETA Cells	Pancreas	Normal/Primary	HITS-CLIP	POSITIVE	DIRECT	DOWN	NA
ENSG00000101871	MID1	hsa-miR-24-3p	Homo sapiens	BETA Cells	Pancreas	Normal/Primary	HITS-CLIP	POSITIVE	DIRECT	DOWN	NA
ENSG00000101935	AMMECR1	hsa-miR-24-3p	Homo sapiens	BC3	Pleura	Cancer/Malignant	PAR-CLIP	POSITIVE	DIRECT	DOWN	NA
ENSG00000101935	AMMECR1	hsa-miR-24-3p	Homo sapiens	HEK293	Kidney	Embryonic/Fetal	PAR-CLIP	POSITIVE	DIRECT	DOWN	mild MNase digestion
ENSG00000102024	PLS3	hsa-miR-24-3p	Homo sapiens	ESC	Embryo	Embryonic/Fetal,Stem/Progenitor	PAR-CLIP	POSITIVE	DIRECT	DOWN	T1 RNase treatment
ENSG00000102034	ELF4	hsa-miR-24-3p	Homo sapiens	HUVEC	Umbilical Vein	Normal/Primary	HITS-CLIP	POSITIVE	DIRECT	DOWN	NA
ENSG00000102034	ELF4	hsa-miR-24-3p	Homo sapiens	C8166	Bone Marrow	Cancer/Malignant	PAR-CLIP	POSITIVE	DIRECT	DOWN	NA
ENSG00000102054	RBBP7	hsa-miR-24-3p	Homo sapiens	MCF7	Mammary Gland	Cancer/Malignant	HITS-CLIP	POSITIVE	DIRECT	DOWN	NA
ENSG00000102098	SCML2	hsa-miR-24-3p	Homo sapiens	HEK293	Kidney	Embryonic/Fetal	PAR-CLIP	POSITIVE	DIRECT	DOWN	mild MNase digestion
ENSG00000102098	SCML2	hsa-miR-24-3p	Homo sapiens	HEK293	Kidney	Embryonic/Fetal	PAR-CLIP	POSITIVE	DIRECT	DOWN	NA
ENSG00000102119	EMD	hsa-miR-24-3p	Homo sapiens	293S	Kidney	Embryonic/Fetal	HITS-CLIP	POSITIVE	DIRECT	DOWN	treatment: emetine
ENSG00000102144	PGK1	hsa-miR-24-3p	Homo sapiens	HS5	Bone Marrow	Normal/Primary	HITS-CLIP	POSITIVE	DIRECT	DOWN	NA
ENSG00000102144	PGK1	hsa-miR-24-3p	Homo sapiens	HUVEC	Umbilical Vein	Normal/Primary	HITS-CLIP	POSITIVE	DIRECT	DOWN	NA
ENSG00000102144	PGK1	hsa-miR-24-3p	Homo sapiens	HELA	Cervix	Cancer/Malignant	HITS-CLIP	POSITIVE	DIRECT	DOWN	Hela cells were treated with control shRNA.
ENSG00000102225	CDK16	hsa-miR-24-3p	Homo sapiens	HUVEC	Umbilical Vein	Normal/Primary	HITS-CLIP	POSITIVE	DIRECT	DOWN	NA
ENSG00000102225	CDK16	hsa-miR-24-3p	Homo sapiens	BT474	Mammary Gland	Cancer/Malignant	HITS-CLIP	POSITIVE	DIRECT	DOWN	NA
ENSG00000102225	CDK16	hsa-miR-24-3p	Homo sapiens	MCF7	Mammary Gland	Cancer/Malignant	HITS-CLIP	POSITIVE	DIRECT	DOWN	NA
ENSG00000102225	CDK16	hsa-miR-24-3p	Homo sapiens	MDAMB231	Mammary Gland	Cancer/Malignant	HITS-CLIP	POSITIVE	DIRECT	DOWN	NA
ENSG00000102572	STK24	hsa-miR-24-3p	Homo sapiens	MCF7	Mammary Gland	Cancer/Malignant	HITS-CLIP	POSITIVE	DIRECT	DOWN	NA
ENSG00000102738	MRPS31	hsa-miR-24-3p	Homo sapiens	NA	Brain	Cancer/Malignant	HITS-CLIP	POSITIVE	DIRECT	DOWN	NA
ENSG00000102755	FLT1	hsa-miR-24-3p	Homo sapiens	A549	Lung	Cancer/Malignant	Luciferase Reporter Assay	POSITIVE	DIRECT	DOWN	NA
ENSG00000102900	NUP93	hsa-miR-24-3p	Homo sapiens	BT474	Mammary Gland	Cancer/Malignant	HITS-CLIP	POSITIVE	DIRECT	DOWN	NA
ENSG00000102908	NFAT5	hsa-miR-24-3p	Homo sapiens	NA	Brain	Cancer/Malignant	HITS-CLIP	POSITIVE	DIRECT	DOWN	NA
ENSG00000102974	CTCF	hsa-miR-24-3p	Homo sapiens	MCF7	Mammary Gland	Cancer/Malignant	HITS-CLIP	POSITIVE	DIRECT	DOWN	NA
ENSG00000103034	NDRG4	hsa-miR-24-3p	Homo sapiens	NA	Brain	Cancer/Malignant	HITS-CLIP	POSITIVE	DIRECT	DOWN	NA
ENSG00000103042	SLC38A7	hsa-miR-24-3p	Homo sapiens	HELA	Cervix	Cancer/Malignant	HITS-CLIP	POSITIVE	DIRECT	DOWN	Hela cells were treated with control shRNA.
ENSG00000103064	SLC7A6	hsa-miR-24-3p	Homo sapiens	HELA	Cervix	Cancer/Malignant	HITS-CLIP	POSITIVE	DIRECT	DOWN	Hela cells were treated with control shRNA.
ENSG00000103145	HCFC1R1	hsa-miR-24-3p	Homo sapiens	HUVEC	Umbilical Vein	Normal/Primary	HITS-CLIP	POSITIVE	DIRECT	DOWN	NA
ENSG00000103197	TSC2	hsa-miR-24-3p	Homo sapiens	HMSC	Bone Marrow	Stem/Progenitor	HITS-CLIP	POSITIVE	DIRECT	DOWN	NA
ENSG00000103202	NME4	hsa-miR-24-3p	Homo sapiens	HUVEC	Umbilical Vein	Normal/Primary	HITS-CLIP	POSITIVE	DIRECT	DOWN	NA
ENSG00000103202	NME4	hsa-miR-24-3p	Homo sapiens	BT474	Mammary Gland	Cancer/Malignant	HITS-CLIP	POSITIVE	DIRECT	DOWN	NA
ENSG00000103202	NME4	hsa-miR-24-3p	Homo sapiens	MCF7	Mammary Gland	Cancer/Malignant	HITS-CLIP	POSITIVE	DIRECT	DOWN	NA
ENSG00000103326	CAPN15	hsa-miR-24-3p	Homo sapiens	HEK293	Kidney	Embryonic/Fetal	PAR-CLIP	POSITIVE	DIRECT	DOWN	mild MNase digestion
ENSG00000103356	EARS2	hsa-miR-24-3p	Homo sapiens	HUVEC	Umbilical Vein	Normal/Primary	HITS-CLIP	POSITIVE	DIRECT	DOWN	NA
ENSG00000103356	EARS2	hsa-miR-24-3p	Homo sapiens	BT474	Mammary Gland	Cancer/Malignant	HITS-CLIP	POSITIVE	DIRECT	DOWN	NA
ENSG00000103356	EARS2	hsa-miR-24-3p	Homo sapiens	MCF7	Mammary Gland	Cancer/Malignant	HITS-CLIP	POSITIVE	DIRECT	DOWN	NA
ENSG00000103423	DNAJA3	hsa-miR-24-3p	Homo sapiens	MCF7	Mammary Gland	Cancer/Malignant	HITS-CLIP	POSITIVE	DIRECT	DOWN	NA
ENSG00000103495	MAZ	hsa-miR-24-3p	Homo sapiens	HS5	Bone Marrow	Normal/Primary	HITS-CLIP	POSITIVE	DIRECT	DOWN	NA
ENSG00000103495	MAZ	hsa-miR-24-3p	Homo sapiens	HUVEC	Umbilical Vein	Normal/Primary	HITS-CLIP	POSITIVE	DIRECT	DOWN	NA
ENSG00000103495	MAZ	hsa-miR-24-3p	Homo sapiens	293S	Kidney	Embryonic/Fetal	HITS-CLIP	POSITIVE	DIRECT	DOWN	no treatment (control)
ENSG00000103495	MAZ	hsa-miR-24-3p	Homo sapiens	293S	Kidney	Embryonic/Fetal	HITS-CLIP	POSITIVE	DIRECT	DOWN	treatment: arsenite
ENSG00000103647	CORO2B	hsa-miR-24-3p	Homo sapiens	HUVEC	Umbilical Vein	Normal/Primary	HITS-CLIP	POSITIVE	DIRECT	DOWN	NA
ENSG00000103657	HERC1	hsa-miR-24-3p	Homo sapiens	NA	Brain	Cancer/Malignant	HITS-CLIP	POSITIVE	DIRECT	DOWN	NA
ENSG00000103811	CTSH	hsa-miR-24-3p	Homo sapiens	293S	Kidney	Embryonic/Fetal	HITS-CLIP	POSITIVE	DIRECT	DOWN	treatment: emetine
ENSG00000103888	CEMIP	hsa-miR-24-3p	Homo sapiens	HS5	Bone Marrow	Normal/Primary	HITS-CLIP	POSITIVE	DIRECT	DOWN	NA
ENSG00000103932	RPAP1	hsa-miR-24-3p	Homo sapiens	HUVEC	Umbilical Vein	Normal/Primary	HITS-CLIP	POSITIVE	DIRECT	DOWN	NA
ENSG00000104164	BLOC1S6	hsa-miR-24-3p	Homo sapiens	293S	Kidney	Embryonic/Fetal	HITS-CLIP	POSITIVE	DIRECT	DOWN	no treatment (control)
ENSG00000104369	JPH1	hsa-miR-24-3p	Homo sapiens	BT474	Mammary Gland	Cancer/Malignant	HITS-CLIP	POSITIVE	DIRECT	DOWN	NA
ENSG00000104447	TRPS1	hsa-miR-24-3p	Homo sapiens	BT474	Mammary Gland	Cancer/Malignant	HITS-CLIP	POSITIVE	DIRECT	DOWN	NA
ENSG00000104517	UBR5	hsa-miR-24-3p	Homo sapiens	HUVEC	Umbilical Vein	Normal/Primary	HITS-CLIP	POSITIVE	DIRECT	DOWN	NA
ENSG00000104518	GSDMD	hsa-miR-24-3p	Homo sapiens	HUVEC	Umbilical Vein	Normal/Primary	HITS-CLIP	POSITIVE	DIRECT	DOWN	NA
ENSG00000104529	EEF1D	hsa-miR-24-3p	Homo sapiens	HUVEC	Umbilical Vein	Normal/Primary	HITS-CLIP	POSITIVE	DIRECT	DOWN	NA
ENSG00000104687	GSR	hsa-miR-24-3p	Homo sapiens	BT474	Mammary Gland	Cancer/Malignant	HITS-CLIP	POSITIVE	DIRECT	DOWN	NA
ENSG00000104687	GSR	hsa-miR-24-3p	Homo sapiens	MCF7	Mammary Gland	Cancer/Malignant	HITS-CLIP	POSITIVE	DIRECT	DOWN	NA
ENSG00000104714	ERICH1	hsa-miR-24-3p	Homo sapiens	BETA Cells	Pancreas	Normal/Primary	HITS-CLIP	POSITIVE	DIRECT	DOWN	NA
ENSG00000104765	BNIP3L	hsa-miR-24-3p	Homo sapiens	HELA	Cervix	Cancer/Malignant	HITS-CLIP	POSITIVE	DIRECT	DOWN	Hela cells were treated with control shRNA.
ENSG00000104765	BNIP3L	hsa-miR-24-3p	Homo sapiens	NA	Brain	Cancer/Malignant	HITS-CLIP	POSITIVE	DIRECT	DOWN	NA
ENSG00000104870	FCGRT	hsa-miR-24-3p	Homo sapiens	HUVEC	Umbilical Vein	Normal/Primary	HITS-CLIP	POSITIVE	DIRECT	DOWN	NA
ENSG00000104885	DOT1L	hsa-miR-24-3p	Homo sapiens	293S	Kidney	Embryonic/Fetal	HITS-CLIP	POSITIVE	DIRECT	DOWN	no treatment (control)
ENSG00000104903	LYL1	hsa-miR-24-3p	Homo sapiens	HUVEC	Umbilical Vein	Normal/Primary	HITS-CLIP	POSITIVE	DIRECT	DOWN	NA
ENSG00000104936	DMPK	hsa-miR-24-3p	Homo sapiens	293S	Kidney	Embryonic/Fetal	HITS-CLIP	POSITIVE	DIRECT	DOWN	no treatment (control)
ENSG00000104967	NOVA2	hsa-miR-24-3p	Homo sapiens	HUVEC	Umbilical Vein	Normal/Primary	HITS-CLIP	POSITIVE	DIRECT	DOWN	NA
ENSG00000105063	PPP6R1	hsa-miR-24-3p	Homo sapiens	HEK293	Kidney	Embryonic/Fetal	PAR-CLIP	POSITIVE	DIRECT	DOWN	mild MNase digestion
ENSG00000105186	ANKRD27	hsa-miR-24-3p	Homo sapiens	BETA Cells	Pancreas	Normal/Primary	HITS-CLIP	POSITIVE	DIRECT	DOWN	NA
ENSG00000105202	FBL	hsa-miR-24-3p	Homo sapiens	BT474	Mammary Gland	Cancer/Malignant	HITS-CLIP	POSITIVE	DIRECT	DOWN	NA
ENSG00000105204	DYRK1B	hsa-miR-24-3p	Homo sapiens	HUVEC	Umbilical Vein	Normal/Primary	HITS-CLIP	POSITIVE	DIRECT	DOWN	NA
ENSG00000105204	DYRK1B	hsa-miR-24-3p	Homo sapiens	293S	Kidney	Embryonic/Fetal	HITS-CLIP	POSITIVE	DIRECT	DOWN	treatment: arsenite
ENSG00000105323	HNRNPUL1	hsa-miR-24-3p	Homo sapiens	HEK293	Kidney	Embryonic/Fetal	PAR-CLIP	POSITIVE	DIRECT	DOWN	mild MNase digestion
ENSG00000105329	TGFB1	hsa-miR-24-3p	Homo sapiens	HUVEC	Umbilical Vein	Normal/Primary	HITS-CLIP	POSITIVE	DIRECT	DOWN	NA
ENSG00000105364	MRPL4	hsa-miR-24-3p	Homo sapiens	HUVEC	Umbilical Vein	Normal/Primary	HITS-CLIP	POSITIVE	DIRECT	DOWN	NA
ENSG00000105364	MRPL4	hsa-miR-24-3p	Homo sapiens	BT474	Mammary Gland	Cancer/Malignant	HITS-CLIP	POSITIVE	DIRECT	DOWN	NA
ENSG00000105372	RPS19	hsa-miR-24-3p	Homo sapiens	HUVEC	Umbilical Vein	Normal/Primary	HITS-CLIP	POSITIVE	DIRECT	DOWN	NA
ENSG00000105372	RPS19	hsa-miR-24-3p	Homo sapiens	293S	Kidney	Embryonic/Fetal	HITS-CLIP	POSITIVE	DIRECT	DOWN	treatment:hippuristanol
ENSG00000105393	BABAM1	hsa-miR-24-3p	Homo sapiens	HUVEC	Umbilical Vein	Normal/Primary	HITS-CLIP	POSITIVE	DIRECT	DOWN	NA
ENSG00000105397	TYK2	hsa-miR-24-3p	Homo sapiens	HUVEC	Umbilical Vein	Normal/Primary	HITS-CLIP	POSITIVE	DIRECT	DOWN	NA
ENSG00000105538	RASIP1	hsa-miR-24-3p	Homo sapiens	HUVEC	Umbilical Vein	Normal/Primary	HITS-CLIP	POSITIVE	DIRECT	DOWN	NA
ENSG00000105576	TNPO2	hsa-miR-24-3p	Homo sapiens	293S	Kidney	Embryonic/Fetal	HITS-CLIP	POSITIVE	DIRECT	DOWN	treatment: arsenite
ENSG00000105576	TNPO2	hsa-miR-24-3p	Homo sapiens	MCF7	Mammary Gland	Cancer/Malignant	HITS-CLIP	POSITIVE	DIRECT	DOWN	NA
ENSG00000105612	DNASE2	hsa-miR-24-3p	Homo sapiens	HUVEC	Umbilical Vein	Normal/Primary	HITS-CLIP	POSITIVE	DIRECT	DOWN	NA
ENSG00000105671	DDX49	hsa-miR-24-3p	Homo sapiens	HUVEC	Umbilical Vein	Normal/Primary	HITS-CLIP	POSITIVE	DIRECT	DOWN	NA
ENSG00000105701	FKBP8	hsa-miR-24-3p	Homo sapiens	HUVEC	Umbilical Vein	Normal/Primary	HITS-CLIP	POSITIVE	DIRECT	DOWN	NA
ENSG00000105726	ATP13A1	hsa-miR-24-3p	Homo sapiens	HELA	Cervix	Cancer/Malignant	HITS-CLIP	POSITIVE	DIRECT	DOWN	Hela cells were treated with control shRNA.
ENSG00000105738	SIPA1L3	hsa-miR-24-3p	Homo sapiens	HUVEC	Umbilical Vein	Normal/Primary	HITS-CLIP	POSITIVE	DIRECT	DOWN	NA
ENSG00000105778	AVL9	hsa-miR-24-3p	Homo sapiens	BT474	Mammary Gland	Cancer/Malignant	HITS-CLIP	POSITIVE	DIRECT	DOWN	NA
ENSG00000105778	AVL9	hsa-miR-24-3p	Homo sapiens	HEK293	Kidney	Embryonic/Fetal	Chimeric fragments	POSITIVE	DIRECT	DOWN	NA
ENSG00000105793	GTPBP10	hsa-miR-24-3p	Homo sapiens	NA	Brain	Cancer/Malignant	HITS-CLIP	POSITIVE	DIRECT	DOWN	NA
ENSG00000105879	CBLL1	hsa-miR-24-3p	Homo sapiens	NA	Brain	Cancer/Malignant	HITS-CLIP	POSITIVE	DIRECT	DOWN	NA
ENSG00000105953	OGDH	hsa-miR-24-3p	Homo sapiens	HUVEC	Umbilical Vein	Normal/Primary	HITS-CLIP	POSITIVE	DIRECT	DOWN	NA
ENSG00000105971	CAV2	hsa-miR-24-3p	Homo sapiens	HUVEC	Umbilical Vein	Normal/Primary	HITS-CLIP	POSITIVE	DIRECT	DOWN	NA
ENSG00000105974	CAV1	hsa-miR-24-3p	Homo sapiens	HUVEC	Umbilical Vein	Normal/Primary	HITS-CLIP	POSITIVE	DIRECT	DOWN	NA
ENSG00000106105	GARS	hsa-miR-24-3p	Homo sapiens	HUVEC	Umbilical Vein	Normal/Primary	HITS-CLIP	POSITIVE	DIRECT	DOWN	NA
ENSG00000106105	GARS	hsa-miR-24-3p	Homo sapiens	HEK293	Kidney	Embryonic/Fetal	PAR-CLIP	POSITIVE	DIRECT	DOWN	mild MNase digestion
ENSG00000106348	IMPDH1	hsa-miR-24-3p	Homo sapiens	HUVEC	Umbilical Vein	Normal/Primary	HITS-CLIP	POSITIVE	DIRECT	DOWN	NA
ENSG00000106348	IMPDH1	hsa-miR-24-3p	Homo sapiens	BCBL1	Bone Marrow	Cancer/Malignant	HITS-CLIP	POSITIVE	DIRECT	DOWN	NA
ENSG00000106608	URGCP	hsa-miR-24-3p	Homo sapiens	HS27A	Bone Marrow	Normal/Primary	HITS-CLIP	POSITIVE	DIRECT	DOWN	NA
ENSG00000106608	URGCP	hsa-miR-24-3p	Homo sapiens	HS5	Bone Marrow	Normal/Primary	HITS-CLIP	POSITIVE	DIRECT	DOWN	NA
ENSG00000106608	URGCP	hsa-miR-24-3p	Homo sapiens	HUVEC	Umbilical Vein	Normal/Primary	HITS-CLIP	POSITIVE	DIRECT	DOWN	NA
ENSG00000106608	URGCP	hsa-miR-24-3p	Homo sapiens	BC3	Pleura	Cancer/Malignant	HITS-CLIP	POSITIVE	DIRECT	DOWN	NA
ENSG00000106608	URGCP	hsa-miR-24-3p	Homo sapiens	BT474	Mammary Gland	Cancer/Malignant	HITS-CLIP	POSITIVE	DIRECT	DOWN	NA
ENSG00000106608	URGCP	hsa-miR-24-3p	Homo sapiens	MCF7	Mammary Gland	Cancer/Malignant	HITS-CLIP	POSITIVE	DIRECT	DOWN	NA
ENSG00000106682	EIF4H	hsa-miR-24-3p	Homo sapiens	HUVEC	Umbilical Vein	Normal/Primary	HITS-CLIP	POSITIVE	DIRECT	DOWN	NA
ENSG00000106682	EIF4H	hsa-miR-24-3p	Homo sapiens	BCBL1	Bone Marrow	Cancer/Malignant	HITS-CLIP	POSITIVE	DIRECT	DOWN	NA
ENSG00000106683	LIMK1	hsa-miR-24-3p	Homo sapiens	HUVEC	Umbilical Vein	Normal/Primary	HITS-CLIP	POSITIVE	DIRECT	DOWN	NA
ENSG00000106683	LIMK1	hsa-miR-24-3p	Homo sapiens	MCF7	Mammary Gland	Cancer/Malignant	HITS-CLIP	POSITIVE	DIRECT	DOWN	NA
ENSG00000107021	TBC1D13	hsa-miR-24-3p	Homo sapiens	293S	Kidney	Embryonic/Fetal	HITS-CLIP	POSITIVE	DIRECT	DOWN	treatment:hippuristanol
ENSG00000107021	TBC1D13	hsa-miR-24-3p	Homo sapiens	MCF7	Mammary Gland	Cancer/Malignant	HITS-CLIP	POSITIVE	DIRECT	DOWN	NA
ENSG00000107099	DOCK8	hsa-miR-24-3p	Homo sapiens	MCF7	Mammary Gland	Cancer/Malignant	HITS-CLIP	POSITIVE	DIRECT	DOWN	NA
ENSG00000107281	NPDC1	hsa-miR-24-3p	Homo sapiens	293S	Kidney	Embryonic/Fetal	HITS-CLIP	POSITIVE	DIRECT	DOWN	no treatment (control)
ENSG00000107281	NPDC1	hsa-miR-24-3p	Homo sapiens	293S	Kidney	Embryonic/Fetal	HITS-CLIP	POSITIVE	DIRECT	DOWN	treatment: arsenite
ENSG00000107281	NPDC1	hsa-miR-24-3p	Homo sapiens	293S	Kidney	Embryonic/Fetal	HITS-CLIP	POSITIVE	DIRECT	DOWN	treatment:emetine
ENSG00000107281	NPDC1	hsa-miR-24-3p	Homo sapiens	293S	Kidney	Embryonic/Fetal	HITS-CLIP	POSITIVE	DIRECT	DOWN	treatment:hippuristanol
ENSG00000107290	SETX	hsa-miR-24-3p	Homo sapiens	HUVEC	Umbilical Vein	Normal/Primary	HITS-CLIP	POSITIVE	DIRECT	DOWN	NA
ENSG00000107290	SETX	hsa-miR-24-3p	Homo sapiens	BT474	Mammary Gland	Cancer/Malignant	HITS-CLIP	POSITIVE	DIRECT	DOWN	NA
ENSG00000107290	SETX	hsa-miR-24-3p	Homo sapiens	MCF7	Mammary Gland	Cancer/Malignant	HITS-CLIP	POSITIVE	DIRECT	DOWN	NA
ENSG00000107290	SETX	hsa-miR-24-3p	Homo sapiens	NA	Brain	Cancer/Malignant	HITS-CLIP	POSITIVE	DIRECT	DOWN	NA
ENSG00000107341	UBE2R2	hsa-miR-24-3p	Homo sapiens	BC1	Pleura	Cancer/Malignant	PAR-CLIP	POSITIVE	DIRECT	DOWN	NA
ENSG00000107341	UBE2R2	hsa-miR-24-3p	Homo sapiens	HEK293	Kidney	Embryonic/Fetal	PAR-CLIP	POSITIVE	DIRECT	DOWN	mild MNase digestion
ENSG00000107372	ZFAND5	hsa-miR-24-3p	Homo sapiens	HMSC	Bone Marrow	Stem/Progenitor	HITS-CLIP	POSITIVE	DIRECT	DOWN	NA
ENSG00000107438	PDLIM1	hsa-miR-24-3p	Homo sapiens	HUVEC	Umbilical Vein	Normal/Primary	HITS-CLIP	POSITIVE	DIRECT	DOWN	NA
ENSG00000107562	CXCL12	hsa-miR-24-3p	Homo sapiens	HMSC	Bone Marrow	Stem/Progenitor	HITS-CLIP	POSITIVE	DIRECT	DOWN	NA
ENSG00000107731	UNC5B	hsa-miR-24-3p	Homo sapiens	293S	Kidney	Embryonic/Fetal	HITS-CLIP	POSITIVE	DIRECT	DOWN	no treatment (control)
ENSG00000107854	TNKS2	hsa-miR-24-3p	Homo sapiens	HUVEC	Umbilical Vein	Normal/Primary	HITS-CLIP	POSITIVE	DIRECT	DOWN	NA
ENSG00000107863	ARHGAP21	hsa-miR-24-3p	Homo sapiens	HUVEC	Umbilical Vein	Normal/Primary	HITS-CLIP	POSITIVE	DIRECT	DOWN	NA
ENSG00000108107	RPL28	hsa-miR-24-3p	Homo sapiens	HUVEC	Umbilical Vein	Normal/Primary	HITS-CLIP	POSITIVE	DIRECT	DOWN	NA
ENSG00000108107	RPL28	hsa-miR-24-3p	Homo sapiens	HEK293	Kidney	Embryonic/Fetal	PAR-CLIP	POSITIVE	DIRECT	DOWN	NA
ENSG00000108107	RPL28	hsa-miR-24-3p	Homo sapiens	293S	Kidney	Embryonic/Fetal	HITS-CLIP	POSITIVE	DIRECT	DOWN	treatment: arsenite
ENSG00000108219	TSPAN14	hsa-miR-24-3p	Homo sapiens	HUVEC	Umbilical Vein	Normal/Primary	HITS-CLIP	POSITIVE	DIRECT	DOWN	NA
ENSG00000108256	NUFIP2	hsa-miR-24-3p	Homo sapiens	HUVEC	Umbilical Vein	Normal/Primary	HITS-CLIP	POSITIVE	DIRECT	DOWN	NA
ENSG00000108262	GIT1	hsa-miR-24-3p	Homo sapiens	BT474	Mammary Gland	Cancer/Malignant	HITS-CLIP	POSITIVE	DIRECT	DOWN	NA
ENSG00000108262	GIT1	hsa-miR-24-3p	Homo sapiens	MCF7	Mammary Gland	Cancer/Malignant	HITS-CLIP	POSITIVE	DIRECT	DOWN	NA
ENSG00000108389	MTMR4	hsa-miR-24-3p	Homo sapiens	HEK293	Kidney	Embryonic/Fetal	PAR-CLIP	POSITIVE	DIRECT	DOWN	NA
ENSG00000108433	GOSR2	hsa-miR-24-3p	Homo sapiens	293S	Kidney	Embryonic/Fetal	HITS-CLIP	POSITIVE	DIRECT	DOWN	no treatment (control)
ENSG00000108439	PNPO	hsa-miR-24-3p	Homo sapiens	HEK293	Kidney	Embryonic/Fetal	PAR-CLIP	POSITIVE	DIRECT	DOWN	mild MNase digestion
ENSG00000108443	RPS6KB1	hsa-miR-24-3p	Homo sapiens	HEK293	Kidney	Embryonic/Fetal	PAR-CLIP	POSITIVE	DIRECT	DOWN	mild MNase digestion
ENSG00000108509	CAMTA2	hsa-miR-24-3p	Homo sapiens	MCF7	Mammary Gland	Cancer/Malignant	HITS-CLIP	POSITIVE	DIRECT	DOWN	NA
ENSG00000108671	PSMD11	hsa-miR-24-3p	Homo sapiens	BT474	Mammary Gland	Cancer/Malignant	HITS-CLIP	POSITIVE	DIRECT	DOWN	NA
ENSG00000108774	RAB5C	hsa-miR-24-3p	Homo sapiens	HUVEC	Umbilical Vein	Normal/Primary	HITS-CLIP	POSITIVE	DIRECT	DOWN	NA
ENSG00000108774	RAB5C	hsa-miR-24-3p	Homo sapiens	BT474	Mammary Gland	Cancer/Malignant	HITS-CLIP	POSITIVE	DIRECT	DOWN	NA
ENSG00000108774	RAB5C	hsa-miR-24-3p	Homo sapiens	MCF7	Mammary Gland	Cancer/Malignant	HITS-CLIP	POSITIVE	DIRECT	DOWN	NA
ENSG00000108826	MRPL27	hsa-miR-24-3p	Homo sapiens	MCF7	Mammary Gland	Cancer/Malignant	HITS-CLIP	POSITIVE	DIRECT	DOWN	NA
ENSG00000108828	VAT1	hsa-miR-24-3p	Homo sapiens	HUVEC	Umbilical Vein	Normal/Primary	HITS-CLIP	POSITIVE	DIRECT	DOWN	NA
ENSG00000108829	LRRC59	hsa-miR-24-3p	Homo sapiens	HUVEC	Umbilical Vein	Normal/Primary	HITS-CLIP	POSITIVE	DIRECT	DOWN	NA
ENSG00000108829	LRRC59	hsa-miR-24-3p	Homo sapiens	BETA Cells	Pancreas	Normal/Primary	HITS-CLIP	POSITIVE	DIRECT	DOWN	NA
ENSG00000108924	HLF	hsa-miR-24-3p	Homo sapiens	NA	Brain	Cancer/Malignant	HITS-CLIP	POSITIVE	DIRECT	DOWN	NA
ENSG00000109062	SLC9A3R1	hsa-miR-24-3p	Homo sapiens	MCF7	Mammary Gland	Cancer/Malignant	HITS-CLIP	POSITIVE	DIRECT	DOWN	NA
ENSG00000109089	CDR2L	hsa-miR-24-3p	Homo sapiens	HUVEC	Umbilical Vein	Normal/Primary	HITS-CLIP	POSITIVE	DIRECT	DOWN	NA
ENSG00000109113	RAB34	hsa-miR-24-3p	Homo sapiens	293S	Kidney	Embryonic/Fetal	HITS-CLIP	POSITIVE	DIRECT	DOWN	no treatment (control)
ENSG00000109118	PHF12	hsa-miR-24-3p	Homo sapiens	ESC	Embryo	Embryonic/Fetal,Stem/Progenitor	PAR-CLIP	POSITIVE	DIRECT	DOWN	T1 RNase treatment
ENSG00000109332	UBE2D3	hsa-miR-24-3p	Homo sapiens	293S	Kidney	Embryonic/Fetal	HITS-CLIP	POSITIVE	DIRECT	DOWN	no treatment (control)
ENSG00000109436	TBC1D9	hsa-miR-24-3p	Homo sapiens	BT474	Mammary Gland	Cancer/Malignant	HITS-CLIP	POSITIVE	DIRECT	DOWN	NA
ENSG00000109452	INPP4B	hsa-miR-24-3p	Homo sapiens	BT474	Mammary Gland	Cancer/Malignant	HITS-CLIP	POSITIVE	DIRECT	DOWN	NA
ENSG00000109685	WHSC1	hsa-miR-24-3p	Homo sapiens	HUVEC	Umbilical Vein	Normal/Primary	HITS-CLIP	POSITIVE	DIRECT	DOWN	NA
ENSG00000109756	RAPGEF2	hsa-miR-24-3p	Homo sapiens	HUVEC	Umbilical Vein	Normal/Primary	HITS-CLIP	POSITIVE	DIRECT	DOWN	NA
ENSG00000109756	RAPGEF2	hsa-miR-24-3p	Homo sapiens	293S	Kidney	Embryonic/Fetal	HITS-CLIP	POSITIVE	DIRECT	DOWN	no treatment (control)
ENSG00000109756	RAPGEF2	hsa-miR-24-3p	Homo sapiens	BT474	Mammary Gland	Cancer/Malignant	HITS-CLIP	POSITIVE	DIRECT	DOWN	NA
ENSG00000109756	RAPGEF2	hsa-miR-24-3p	Homo sapiens	LCL35	NA	Normal/Primary	PAR-CLIP	POSITIVE	DIRECT	DOWN	NA
ENSG00000109756	RAPGEF2	hsa-miR-24-3p	Homo sapiens	HELA	Cervix	Cancer/Malignant	HITS-CLIP	POSITIVE	DIRECT	DOWN	Hela cells were treated with control shRNA.
ENSG00000109762	SNX25	hsa-miR-24-3p	Homo sapiens	293S	Kidney	Embryonic/Fetal	HITS-CLIP	POSITIVE	DIRECT	DOWN	treatment: arsenite
ENSG00000109787	KLF3	hsa-miR-24-3p	Homo sapiens	HUVEC	Umbilical Vein	Normal/Primary	HITS-CLIP	POSITIVE	DIRECT	DOWN	NA
ENSG00000109971	HSPA8	hsa-miR-24-3p	Homo sapiens	HEK293	Kidney	Embryonic/Fetal	PAR-CLIP	POSITIVE	DIRECT	DOWN	mild MNase digestion
ENSG00000110090	CPT1A	hsa-miR-24-3p	Homo sapiens	HUVEC	Umbilical Vein	Normal/Primary	HITS-CLIP	POSITIVE	DIRECT	DOWN	NA
ENSG00000110108	TMEM109	hsa-miR-24-3p	Homo sapiens	HEK293	Kidney	Embryonic/Fetal	PAR-CLIP	POSITIVE	DIRECT	DOWN	mild MNase digestion
ENSG00000110172	CHORDC1	hsa-miR-24-3p	Homo sapiens	293S	Kidney	Embryonic/Fetal	HITS-CLIP	POSITIVE	DIRECT	DOWN	treatment:emetine
ENSG00000110172	CHORDC1	hsa-miR-24-3p	Homo sapiens	NA	Brain	Cancer/Malignant	HITS-CLIP	POSITIVE	DIRECT	DOWN	NA
ENSG00000110321	EIF4G2	hsa-miR-24-3p	Homo sapiens	HEK293	Kidney	Embryonic/Fetal	PAR-CLIP	POSITIVE	DIRECT	DOWN	NA
ENSG00000110321	EIF4G2	hsa-miR-24-3p	Homo sapiens	HUVEC	Umbilical Vein	Normal/Primary	HITS-CLIP	POSITIVE	DIRECT	DOWN	NA
ENSG00000110321	EIF4G2	hsa-miR-24-3p	Homo sapiens	HEK293	Kidney	Embryonic/Fetal	Chimeric fragments	POSITIVE	DIRECT	DOWN	NA
ENSG00000110367	DDX6	hsa-miR-24-3p	Homo sapiens	MCF7	Mammary Gland	Cancer/Malignant	HITS-CLIP	POSITIVE	DIRECT	DOWN	NA
ENSG00000110395	CBL	hsa-miR-24-3p	Homo sapiens	HUVEC	Umbilical Vein	Normal/Primary	HITS-CLIP	POSITIVE	DIRECT	DOWN	NA
ENSG00000110395	CBL	hsa-miR-24-3p	Homo sapiens	MCF7	Mammary Gland	Cancer/Malignant	HITS-CLIP	POSITIVE	DIRECT	DOWN	NA
ENSG00000110400	PVRL1	hsa-miR-24-3p	Homo sapiens	MCF7	Mammary Gland	Cancer/Malignant	HITS-CLIP	POSITIVE	DIRECT	DOWN	NA
ENSG00000110880	CORO1C	hsa-miR-24-3p	Homo sapiens	293S	Kidney	Embryonic/Fetal	HITS-CLIP	POSITIVE	DIRECT	DOWN	no treatment (control)
ENSG00000110911	SLC11A2	hsa-miR-24-3p	Homo sapiens	BT474	Mammary Gland	Cancer/Malignant	HITS-CLIP	POSITIVE	DIRECT	DOWN	NA
ENSG00000110917	MLEC	hsa-miR-24-3p	Homo sapiens	HS5	Bone Marrow	Normal/Primary	HITS-CLIP	POSITIVE	DIRECT	DOWN	NA
ENSG00000110917	MLEC	hsa-miR-24-3p	Homo sapiens	HUVEC	Umbilical Vein	Normal/Primary	HITS-CLIP	POSITIVE	DIRECT	DOWN	NA
ENSG00000110917	MLEC	hsa-miR-24-3p	Homo sapiens	293S	Kidney	Embryonic/Fetal	HITS-CLIP	POSITIVE	DIRECT	DOWN	no treatment (control)
ENSG00000110917	MLEC	hsa-miR-24-3p	Homo sapiens	BT474	Mammary Gland	Cancer/Malignant	HITS-CLIP	POSITIVE	DIRECT	DOWN	NA
ENSG00000110917	MLEC	hsa-miR-24-3p	Homo sapiens	MCF7	Mammary Gland	Cancer/Malignant	HITS-CLIP	POSITIVE	DIRECT	DOWN	NA
ENSG00000111206	FOXM1	hsa-miR-24-3p	Homo sapiens	HUVEC	Umbilical Vein	Normal/Primary	HITS-CLIP	POSITIVE	DIRECT	DOWN	NA
ENSG00000111206	FOXM1	hsa-miR-24-3p	Homo sapiens	MCF7	Mammary Gland	Cancer/Malignant	HITS-CLIP	POSITIVE	DIRECT	DOWN	NA
ENSG00000111206	FOXM1	hsa-miR-24-3p	Homo sapiens	T24	Urinary Bladder	Cancer/Malignant	Luciferase Reporter Assay	POSITIVE	DIRECT	DOWN	NA
ENSG00000111252	SH2B3	hsa-miR-24-3p	Homo sapiens	HUVEC	Umbilical Vein	Normal/Primary	HITS-CLIP	POSITIVE	DIRECT	DOWN	NA
ENSG00000111266	DUSP16	hsa-miR-24-3p	Homo sapiens	BETA Cells	Pancreas	Normal/Primary	HITS-CLIP	POSITIVE	DIRECT	DOWN	NA
ENSG00000111266	DUSP16	hsa-miR-24-3p	Homo sapiens	BT474	Mammary Gland	Cancer/Malignant	HITS-CLIP	POSITIVE	DIRECT	DOWN	NA
ENSG00000111269	CREBL2	hsa-miR-24-3p	Homo sapiens	BETA Cells	Pancreas	Normal/Primary	HITS-CLIP	POSITIVE	DIRECT	DOWN	NA
ENSG00000111276	CDKN1B	hsa-miR-24-3p	Homo sapiens	BCBL1	Bone Marrow	Cancer/Malignant	HITS-CLIP	POSITIVE	DIRECT	DOWN	NA
ENSG00000111276	CDKN1B	hsa-miR-24-3p	Homo sapiens	293S	Kidney	Embryonic/Fetal	HITS-CLIP	POSITIVE	DIRECT	DOWN	no treatment (control)
ENSG00000111276	CDKN1B	hsa-miR-24-3p	Homo sapiens	BT474	Mammary Gland	Cancer/Malignant	HITS-CLIP	POSITIVE	DIRECT	DOWN	NA
ENSG00000111276	CDKN1B	hsa-miR-24-3p	Homo sapiens	NA	Brain	Cancer/Malignant	HITS-CLIP	POSITIVE	DIRECT	DOWN	NA
ENSG00000111276	CDKN1B	hsa-miR-24-3p	Homo sapiens	HEK293	Kidney	Embryonic/Fetal	Chimeric fragments	POSITIVE	DIRECT	DOWN	NA
ENSG00000111371	SLC38A1	hsa-miR-24-3p	Homo sapiens	HUVEC	Umbilical Vein	Normal/Primary	HITS-CLIP	POSITIVE	DIRECT	DOWN	NA
ENSG00000111371	SLC38A1	hsa-miR-24-3p	Homo sapiens	BT474	Mammary Gland	Cancer/Malignant	HITS-CLIP	POSITIVE	DIRECT	DOWN	NA
ENSG00000111371	SLC38A1	hsa-miR-24-3p	Homo sapiens	MCF7	Mammary Gland	Cancer/Malignant	HITS-CLIP	POSITIVE	DIRECT	DOWN	NA
ENSG00000111371	SLC38A1	hsa-miR-24-3p	Homo sapiens	MDAMB231	Mammary Gland	Cancer/Malignant	HITS-CLIP	POSITIVE	DIRECT	DOWN	NA
ENSG00000111530	CAND1	hsa-miR-24-3p	Homo sapiens	HS5	Bone Marrow	Normal/Primary	HITS-CLIP	POSITIVE	DIRECT	DOWN	NA
ENSG00000111530	CAND1	hsa-miR-24-3p	Homo sapiens	HUVEC	Umbilical Vein	Normal/Primary	HITS-CLIP	POSITIVE	DIRECT	DOWN	NA
ENSG00000111530	CAND1	hsa-miR-24-3p	Homo sapiens	MCF7	Mammary Gland	Cancer/Malignant	HITS-CLIP	POSITIVE	DIRECT	DOWN	NA
ENSG00000111537	IFNG	hsa-miR-24-3p	Homo sapiens	T Cells	Bone Marrow	Normal/Primary	Luciferase Reporter Assay	POSITIVE	DIRECT	DOWN	NA
ENSG00000111540	RAB5B	hsa-miR-24-3p	Homo sapiens	HUVEC	Umbilical Vein	Normal/Primary	HITS-CLIP	POSITIVE	DIRECT	DOWN	NA
ENSG00000111596	CNOT2	hsa-miR-24-3p	Homo sapiens	BT474	Mammary Gland	Cancer/Malignant	HITS-CLIP	POSITIVE	DIRECT	DOWN	NA
ENSG00000111676	ATN1	hsa-miR-24-3p	Homo sapiens	293S	Kidney	Embryonic/Fetal	HITS-CLIP	POSITIVE	DIRECT	DOWN	treatment:emetine
ENSG00000111716	LDHB	hsa-miR-24-3p	Homo sapiens	MCF7	Mammary Gland	Cancer/Malignant	Luciferase Reporter Assay	POSITIVE	DIRECT	DOWN	NA
ENSG00000111786	SRSF9	hsa-miR-24-3p	Homo sapiens	HUVEC	Umbilical Vein	Normal/Primary	HITS-CLIP	POSITIVE	DIRECT	DOWN	NA
ENSG00000111786	SRSF9	hsa-miR-24-3p	Homo sapiens	BT474	Mammary Gland	Cancer/Malignant	HITS-CLIP	POSITIVE	DIRECT	DOWN	NA
ENSG00000111790	FGFR1OP2	hsa-miR-24-3p	Homo sapiens	BETA Cells	Pancreas	Normal/Primary	HITS-CLIP	POSITIVE	DIRECT	DOWN	NA
ENSG00000111790	FGFR1OP2	hsa-miR-24-3p	Homo sapiens	NA	Brain	Cancer/Malignant	HITS-CLIP	POSITIVE	DIRECT	DOWN	NA
ENSG00000111897	SERINC1	hsa-miR-24-3p	Homo sapiens	BETA Cells	Pancreas	Normal/Primary	HITS-CLIP	POSITIVE	DIRECT	DOWN	NA
ENSG00000111906	HDDC2	hsa-miR-24-3p	Homo sapiens	293S	Kidney	Embryonic/Fetal	HITS-CLIP	POSITIVE	DIRECT	DOWN	no treatment (control)
ENSG00000111961	SASH1	hsa-miR-24-3p	Homo sapiens	HS5	Bone Marrow	Normal/Primary	HITS-CLIP	POSITIVE	DIRECT	DOWN	NA
ENSG00000112062	MAPK14	hsa-miR-24-3p	Homo sapiens	HELA	Cervix	Cancer/Malignant	Luciferase Reporter Assay	POSITIVE	DIRECT	DOWN	NA
ENSG00000112062	MAPK14	hsa-miR-24-3p	Homo sapiens	MN1	Brain	Cancer/Malignant	Luciferase Reporter Assay	POSITIVE	DIRECT	DOWN	NA
ENSG00000112096	SOD2	hsa-miR-24-3p	Homo sapiens	BETA Cells	Pancreas	Normal/Primary	HITS-CLIP	POSITIVE	DIRECT	DOWN	NA
ENSG00000112234	FBXL4	hsa-miR-24-3p	Homo sapiens	BCBL1	Bone Marrow	Cancer/Malignant	HITS-CLIP	POSITIVE	DIRECT	DOWN	NA
ENSG00000112234	FBXL4	hsa-miR-24-3p	Homo sapiens	BT474	Mammary Gland	Cancer/Malignant	HITS-CLIP	POSITIVE	DIRECT	DOWN	NA
ENSG00000112242	E2F3	hsa-miR-24-3p	Homo sapiens	MCF7	Mammary Gland	Cancer/Malignant	HITS-CLIP	POSITIVE	DIRECT	DOWN	NA
ENSG00000112249	ASCC3	hsa-miR-24-3p	Homo sapiens	BT474	Mammary Gland	Cancer/Malignant	HITS-CLIP	POSITIVE	DIRECT	DOWN	NA
ENSG00000112249	ASCC3	hsa-miR-24-3p	Homo sapiens	MCF7	Mammary Gland	Cancer/Malignant	HITS-CLIP	POSITIVE	DIRECT	DOWN	NA
ENSG00000112297	AIM1	hsa-miR-24-3p	Homo sapiens	EF3DAGO2	NA	Normal/Primary	PAR-CLIP	POSITIVE	DIRECT	DOWN	NA
ENSG00000112308	C6orf62	hsa-miR-24-3p	Homo sapiens	HS27A	Bone Marrow	Normal/Primary	HITS-CLIP	POSITIVE	DIRECT	DOWN	NA
ENSG00000112308	C6orf62	hsa-miR-24-3p	Homo sapiens	HS5	Bone Marrow	Normal/Primary	HITS-CLIP	POSITIVE	DIRECT	DOWN	NA
ENSG00000112308	C6orf62	hsa-miR-24-3p	Homo sapiens	HUVEC	Umbilical Vein	Normal/Primary	HITS-CLIP	POSITIVE	DIRECT	DOWN	NA
ENSG00000112308	C6orf62	hsa-miR-24-3p	Homo sapiens	BT474	Mammary Gland	Cancer/Malignant	HITS-CLIP	POSITIVE	DIRECT	DOWN	NA
ENSG00000112308	C6orf62	hsa-miR-24-3p	Homo sapiens	MCF7	Mammary Gland	Cancer/Malignant	HITS-CLIP	POSITIVE	DIRECT	DOWN	NA
ENSG00000112308	C6orf62	hsa-miR-24-3p	Homo sapiens	NA	Brain	Cancer/Malignant	HITS-CLIP	POSITIVE	DIRECT	DOWN	NA
ENSG00000112378	PERP	hsa-miR-24-3p	Homo sapiens	BT474	Mammary Gland	Cancer/Malignant	HITS-CLIP	POSITIVE	DIRECT	DOWN	NA
ENSG00000112419	PHACTR2	hsa-miR-24-3p	Homo sapiens	293S	Kidney	Embryonic/Fetal	HITS-CLIP	POSITIVE	DIRECT	DOWN	treatment: emetine
ENSG00000112514	CUTA	hsa-miR-24-3p	Homo sapiens	HUVEC	Umbilical Vein	Normal/Primary	HITS-CLIP	POSITIVE	DIRECT	DOWN	NA
ENSG00000112531	QKI	hsa-miR-24-3p	Homo sapiens	HUVEC	Umbilical Vein	Normal/Primary	HITS-CLIP	POSITIVE	DIRECT	DOWN	NA
ENSG00000112531	QKI	hsa-miR-24-3p	Homo sapiens	NA	Brain	Cancer/Malignant	HITS-CLIP	POSITIVE	DIRECT	DOWN	NA
ENSG00000112541	PDE10A	hsa-miR-24-3p	Homo sapiens	293S	Kidney	Embryonic/Fetal	HITS-CLIP	POSITIVE	DIRECT	DOWN	no treatment (control)
ENSG00000112561	TFEB	hsa-miR-24-3p	Homo sapiens	EF3DAGO2	NA	Normal/Primary	PAR-CLIP	POSITIVE	DIRECT	DOWN	NA
ENSG00000112584	FAM120B	hsa-miR-24-3p	Homo sapiens	293S	Kidney	Embryonic/Fetal	HITS-CLIP	POSITIVE	DIRECT	DOWN	treatment: emetine
ENSG00000112701	SENP6	hsa-miR-24-3p	Homo sapiens	BETA Cells	Pancreas	Normal/Primary	HITS-CLIP	POSITIVE	DIRECT	DOWN	NA
ENSG00000112715	VEGFA	hsa-miR-24-3p	Homo sapiens	HEK293	Kidney	Embryonic/Fetal	PAR-CLIP	POSITIVE	DIRECT	DOWN	NA
ENSG00000112769	LAMA4	hsa-miR-24-3p	Homo sapiens	HUVEC	Umbilical Vein	Normal/Primary	HITS-CLIP	POSITIVE	DIRECT	DOWN	NA
ENSG00000112877	CEP72	hsa-miR-24-3p	Homo sapiens	293S	Kidney	Embryonic/Fetal	HITS-CLIP	POSITIVE	DIRECT	DOWN	treatment:emetine
ENSG00000112941	PAPD7	hsa-miR-24-3p	Homo sapiens	HUVEC	Umbilical Vein	Normal/Primary	HITS-CLIP	POSITIVE	DIRECT	DOWN	NA
ENSG00000112972	HMGCS1	hsa-miR-24-3p	Homo sapiens	293S	Kidney	Embryonic/Fetal	HITS-CLIP	POSITIVE	DIRECT	DOWN	treatment:hippuristanol
ENSG00000112977	DAP	hsa-miR-24-3p	Homo sapiens	HUVEC	Umbilical Vein	Normal/Primary	HITS-CLIP	POSITIVE	DIRECT	DOWN	NA
ENSG00000113083	LOX	hsa-miR-24-3p	Homo sapiens	HMSC	Bone Marrow	Stem/Progenitor	HITS-CLIP	POSITIVE	DIRECT	DOWN	NA
ENSG00000113300	CNOT6	hsa-miR-24-3p	Homo sapiens	HS5	Bone Marrow	Normal/Primary	HITS-CLIP	POSITIVE	DIRECT	DOWN	NA
ENSG00000113328	CCNG1	hsa-miR-24-3p	Homo sapiens	HUVEC	Umbilical Vein	Normal/Primary	HITS-CLIP	POSITIVE	DIRECT	DOWN	NA
ENSG00000113387	SUB1	hsa-miR-24-3p	Homo sapiens	BT474	Mammary Gland	Cancer/Malignant	HITS-CLIP	POSITIVE	DIRECT	DOWN	NA
ENSG00000113558	SKP1	hsa-miR-24-3p	Homo sapiens	293S	Kidney	Embryonic/Fetal	HITS-CLIP	POSITIVE	DIRECT	DOWN	no treatment (control)
ENSG00000113649	TCERG1	hsa-miR-24-3p	Homo sapiens	BC3	Pleura	Cancer/Malignant	PAR-CLIP	POSITIVE	DIRECT	DOWN	NA
ENSG00000113649	TCERG1	hsa-miR-24-3p	Homo sapiens	HEK293	Kidney	Embryonic/Fetal	PAR-CLIP	POSITIVE	DIRECT	DOWN	mild MNase digestion
ENSG00000113649	TCERG1	hsa-miR-24-3p	Homo sapiens	EF3DAGO2	NA	Normal/Primary	PAR-CLIP	POSITIVE	DIRECT	DOWN	NA
ENSG00000113739	STC2	hsa-miR-24-3p	Homo sapiens	HMSC	Bone Marrow	Stem/Progenitor	HITS-CLIP	POSITIVE	DIRECT	DOWN	NA
ENSG00000113739	STC2	hsa-miR-24-3p	Homo sapiens	HEK293	Kidney	Embryonic/Fetal	PAR-CLIP	POSITIVE	DIRECT	DOWN	mild MNase digestion
ENSG00000113739	STC2	hsa-miR-24-3p	Homo sapiens	BT474	Mammary Gland	Cancer/Malignant	HITS-CLIP	POSITIVE	DIRECT	DOWN	NA
ENSG00000113749	HRH2	hsa-miR-24-3p	Homo sapiens	HEK293	Kidney	Embryonic/Fetal	PAR-CLIP	POSITIVE	DIRECT	DOWN	NA
ENSG00000114019	AMOTL2	hsa-miR-24-3p	Homo sapiens	HUVEC	Umbilical Vein	Normal/Primary	HITS-CLIP	POSITIVE	DIRECT	DOWN	NA
ENSG00000114120	SLC25A36	hsa-miR-24-3p	Homo sapiens	293S	Kidney	Embryonic/Fetal	HITS-CLIP	POSITIVE	DIRECT	DOWN	no treatment (control)
ENSG00000114554	PLXNA1	hsa-miR-24-3p	Homo sapiens	HUVEC	Umbilical Vein	Normal/Primary	HITS-CLIP	POSITIVE	DIRECT	DOWN	NA
ENSG00000114554	PLXNA1	hsa-miR-24-3p	Homo sapiens	293S	Kidney	Embryonic/Fetal	HITS-CLIP	POSITIVE	DIRECT	DOWN	no treatment (control)
ENSG00000114737	CISH	hsa-miR-24-3p	Homo sapiens	BT474	Mammary Gland	Cancer/Malignant	HITS-CLIP	POSITIVE	DIRECT	DOWN	NA
ENSG00000114786	ABHD14A-ACY1	hsa-miR-24-3p	Homo sapiens	HS5	Bone Marrow	Normal/Primary	HITS-CLIP	POSITIVE	DIRECT	DOWN	NA
ENSG00000114786	ABHD14A-ACY1	hsa-miR-24-3p	Homo sapiens	HUVEC	Umbilical Vein	Normal/Primary	HITS-CLIP	POSITIVE	DIRECT	DOWN	NA
ENSG00000114786	ABHD14A-ACY1	hsa-miR-24-3p	Homo sapiens	MCF7	Mammary Gland	Cancer/Malignant	HITS-CLIP	POSITIVE	DIRECT	DOWN	NA
ENSG00000114867	EIF4G1	hsa-miR-24-3p	Homo sapiens	HMSC	Bone Marrow	Stem/Progenitor	HITS-CLIP	POSITIVE	DIRECT	DOWN	NA
ENSG00000114867	EIF4G1	hsa-miR-24-3p	Homo sapiens	HUVEC	Umbilical Vein	Normal/Primary	HITS-CLIP	POSITIVE	DIRECT	DOWN	NA
ENSG00000114867	EIF4G1	hsa-miR-24-3p	Homo sapiens	BT474	Mammary Gland	Cancer/Malignant	HITS-CLIP	POSITIVE	DIRECT	DOWN	NA
ENSG00000114867	EIF4G1	hsa-miR-24-3p	Homo sapiens	MCF7	Mammary Gland	Cancer/Malignant	HITS-CLIP	POSITIVE	DIRECT	DOWN	NA
ENSG00000114867	EIF4G1	hsa-miR-24-3p	Homo sapiens	MDAMB231	Mammary Gland	Cancer/Malignant	HITS-CLIP	POSITIVE	DIRECT	DOWN	NA
ENSG00000114904	NEK4	hsa-miR-24-3p	Homo sapiens	HUVEC	Umbilical Vein	Normal/Primary	HITS-CLIP	POSITIVE	DIRECT	DOWN	NA
ENSG00000115008	IL1A	hsa-miR-24-3p	Homo sapiens	HS5	Bone Marrow	Normal/Primary	HITS-CLIP	POSITIVE	DIRECT	DOWN	NA
ENSG00000115145	STAM2	hsa-miR-24-3p	Homo sapiens	NA	Brain	Cancer/Malignant	HITS-CLIP	POSITIVE	DIRECT	DOWN	NA
ENSG00000115159	GPD2	hsa-miR-24-3p	Homo sapiens	MCF7	Mammary Gland	Cancer/Malignant	HITS-CLIP	POSITIVE	DIRECT	DOWN	NA
ENSG00000115207	GTF3C2	hsa-miR-24-3p	Homo sapiens	293S	Kidney	Embryonic/Fetal	HITS-CLIP	POSITIVE	DIRECT	DOWN	no treatment (control)
ENSG00000115241	PPM1G	hsa-miR-24-3p	Homo sapiens	HUVEC	Umbilical Vein	Normal/Primary	HITS-CLIP	POSITIVE	DIRECT	DOWN	NA
ENSG00000115241	PPM1G	hsa-miR-24-3p	Homo sapiens	293S	Kidney	Embryonic/Fetal	HITS-CLIP	POSITIVE	DIRECT	DOWN	no treatment (control)
ENSG00000115241	PPM1G	hsa-miR-24-3p	Homo sapiens	MCF7	Mammary Gland	Cancer/Malignant	HITS-CLIP	POSITIVE	DIRECT	DOWN	NA
ENSG00000115310	RTN4	hsa-miR-24-3p	Homo sapiens	293S	Kidney	Embryonic/Fetal	HITS-CLIP	POSITIVE	DIRECT	DOWN	no treatment (control)
ENSG00000115310	RTN4	hsa-miR-24-3p	Homo sapiens	293S	Kidney	Embryonic/Fetal	HITS-CLIP	POSITIVE	DIRECT	DOWN	treatment:hippuristanol
ENSG00000115414	FN1	hsa-miR-24-3p	Homo sapiens	HMSC	Bone Marrow	Stem/Progenitor	HITS-CLIP	POSITIVE	DIRECT	DOWN	NA
ENSG00000115419	GLS	hsa-miR-24-3p	Homo sapiens	MCF7	Mammary Gland	Cancer/Malignant	HITS-CLIP	POSITIVE	DIRECT	DOWN	NA
ENSG00000115461	IGFBP5	hsa-miR-24-3p	Homo sapiens	HMSC	Bone Marrow	Stem/Progenitor	HITS-CLIP	POSITIVE	DIRECT	DOWN	NA
ENSG00000115461	IGFBP5	hsa-miR-24-3p	Homo sapiens	BETA Cells	Pancreas	Normal/Primary	HITS-CLIP	POSITIVE	DIRECT	DOWN	NA
ENSG00000115461	IGFBP5	hsa-miR-24-3p	Homo sapiens	BT474	Mammary Gland	Cancer/Malignant	HITS-CLIP	POSITIVE	DIRECT	DOWN	NA
ENSG00000115464	USP34	hsa-miR-24-3p	Homo sapiens	MCF7	Mammary Gland	Cancer/Malignant	HITS-CLIP	POSITIVE	DIRECT	DOWN	NA
ENSG00000115468	EFHD1	hsa-miR-24-3p	Homo sapiens	HMSC	Bone Marrow	Stem/Progenitor	HITS-CLIP	POSITIVE	DIRECT	DOWN	NA
ENSG00000115568	ZNF142	hsa-miR-24-3p	Homo sapiens	293S	Kidney	Embryonic/Fetal	HITS-CLIP	POSITIVE	DIRECT	DOWN	no treatment (control)
ENSG00000115568	ZNF142	hsa-miR-24-3p	Homo sapiens	MCF7	Mammary Gland	Cancer/Malignant	HITS-CLIP	POSITIVE	DIRECT	DOWN	NA
ENSG00000115758	ODC1	hsa-miR-24-3p	Homo sapiens	HUVEC	Umbilical Vein	Normal/Primary	HITS-CLIP	POSITIVE	DIRECT	DOWN	NA
ENSG00000115760	BIRC6	hsa-miR-24-3p	Homo sapiens	MCF7	Mammary Gland	Cancer/Malignant	HITS-CLIP	POSITIVE	DIRECT	DOWN	NA
ENSG00000115760	BIRC6	hsa-miR-24-3p	Homo sapiens	NA	Brain	Cancer/Malignant	HITS-CLIP	POSITIVE	DIRECT	DOWN	NA
ENSG00000115904	SOS1	hsa-miR-24-3p	Homo sapiens	NA	Brain	Cancer/Malignant	HITS-CLIP	POSITIVE	DIRECT	DOWN	NA
ENSG00000115977	AAK1	hsa-miR-24-3p	Homo sapiens	HUVEC	Umbilical Vein	Normal/Primary	HITS-CLIP	POSITIVE	DIRECT	DOWN	NA
ENSG00000116106	EPHA4	hsa-miR-24-3p	Homo sapiens	HS5	Bone Marrow	Normal/Primary	HITS-CLIP	POSITIVE	DIRECT	DOWN	NA
ENSG00000116106	EPHA4	hsa-miR-24-3p	Homo sapiens	293S	Kidney	Embryonic/Fetal	HITS-CLIP	POSITIVE	DIRECT	DOWN	no treatment (control)
ENSG00000116106	EPHA4	hsa-miR-24-3p	Homo sapiens	BT474	Mammary Gland	Cancer/Malignant	HITS-CLIP	POSITIVE	DIRECT	DOWN	NA
ENSG00000116128	BCL9	hsa-miR-24-3p	Homo sapiens	HEK293	Kidney	Embryonic/Fetal	PAR-CLIP	POSITIVE	DIRECT	DOWN	mild MNase digestion
ENSG00000116133	DHCR24	hsa-miR-24-3p	Homo sapiens	HUVEC	Umbilical Vein	Normal/Primary	HITS-CLIP	POSITIVE	DIRECT	DOWN	NA
ENSG00000116209	TMEM59	hsa-miR-24-3p	Homo sapiens	BCBL1	Bone Marrow	Cancer/Malignant	HITS-CLIP	POSITIVE	DIRECT	DOWN	NA
ENSG00000116212	LRRC42	hsa-miR-24-3p	Homo sapiens	293S	Kidney	Embryonic/Fetal	HITS-CLIP	POSITIVE	DIRECT	DOWN	treatment:hippuristanol
ENSG00000116213	WRAP73	hsa-miR-24-3p	Homo sapiens	HEK293	Kidney	Embryonic/Fetal	PAR-CLIP	POSITIVE	DIRECT	DOWN	NA
ENSG00000116251	RPL22	hsa-miR-24-3p	Homo sapiens	HELA	Cervix	Cancer/Malignant	HITS-CLIP	POSITIVE	DIRECT	DOWN	Hela cells were treated with control shRNA.
ENSG00000116539	ASH1L	hsa-miR-24-3p	Homo sapiens	EF3DAGO2	NA	Normal/Primary	PAR-CLIP	POSITIVE	DIRECT	DOWN	NA
ENSG00000116539	ASH1L	hsa-miR-24-3p	Homo sapiens	NA	Brain	Cancer/Malignant	HITS-CLIP	POSITIVE	DIRECT	DOWN	NA
ENSG00000116604	MEF2D	hsa-miR-24-3p	Homo sapiens	C8166	Bone Marrow	Cancer/Malignant	PAR-CLIP	POSITIVE	DIRECT	DOWN	NA
ENSG00000116678	LEPR	hsa-miR-24-3p	Homo sapiens	C8166	Bone Marrow	Cancer/Malignant	PAR-CLIP	POSITIVE	DIRECT	DOWN	NA
ENSG00000116685	KIAA2013	hsa-miR-24-3p	Homo sapiens	HUVEC	Umbilical Vein	Normal/Primary	HITS-CLIP	POSITIVE	DIRECT	DOWN	NA
ENSG00000116863	ADPRHL2	hsa-miR-24-3p	Homo sapiens	293S	Kidney	Embryonic/Fetal	HITS-CLIP	POSITIVE	DIRECT	DOWN	no treatment (control)
ENSG00000116962	NID1	hsa-miR-24-3p	Homo sapiens	HUVEC	Umbilical Vein	Normal/Primary	HITS-CLIP	POSITIVE	DIRECT	DOWN	NA
ENSG00000117139	KDM5B	hsa-miR-24-3p	Homo sapiens	BT474	Mammary Gland	Cancer/Malignant	HITS-CLIP	POSITIVE	DIRECT	DOWN	NA
ENSG00000117362	APH1A	hsa-miR-24-3p	Homo sapiens	HUVEC	Umbilical Vein	Normal/Primary	HITS-CLIP	POSITIVE	DIRECT	DOWN	NA
ENSG00000117362	APH1A	hsa-miR-24-3p	Homo sapiens	HEK293	Kidney	Embryonic/Fetal	Chimeric fragments	POSITIVE	DIRECT	DOWN	NA
ENSG00000117411	B4GALT2	hsa-miR-24-3p	Homo sapiens	293S	Kidney	Embryonic/Fetal	HITS-CLIP	POSITIVE	DIRECT	DOWN	no treatment (control)
ENSG00000117461	PIK3R3	hsa-miR-24-3p	Homo sapiens	BT474	Mammary Gland	Cancer/Malignant	HITS-CLIP	POSITIVE	DIRECT	DOWN	NA
ENSG00000117523	PRRC2C	hsa-miR-24-3p	Homo sapiens	HUVEC	Umbilical Vein	Normal/Primary	HITS-CLIP	POSITIVE	DIRECT	DOWN	NA
ENSG00000117592	PRDX6	hsa-miR-24-3p	Homo sapiens	HS5	Bone Marrow	Normal/Primary	HITS-CLIP	POSITIVE	DIRECT	DOWN	NA
ENSG00000117592	PRDX6	hsa-miR-24-3p	Homo sapiens	HUVEC	Umbilical Vein	Normal/Primary	HITS-CLIP	POSITIVE	DIRECT	DOWN	NA
ENSG00000117592	PRDX6	hsa-miR-24-3p	Homo sapiens	MCF7	Mammary Gland	Cancer/Malignant	HITS-CLIP	POSITIVE	DIRECT	DOWN	NA
ENSG00000117616	RSRP1	hsa-miR-24-3p	Homo sapiens	BC1	Pleura	Cancer/Malignant	PAR-CLIP	POSITIVE	DIRECT	DOWN	NA
ENSG00000117616	RSRP1	hsa-miR-24-3p	Homo sapiens	C8166	Bone Marrow	Cancer/Malignant	PAR-CLIP	POSITIVE	DIRECT	DOWN	NA
ENSG00000117616	RSRP1	hsa-miR-24-3p	Homo sapiens	NA	Brain	Cancer/Malignant	HITS-CLIP	POSITIVE	DIRECT	DOWN	NA
ENSG00000117640	MTFR1L	hsa-miR-24-3p	Homo sapiens	MCF7	Mammary Gland	Cancer/Malignant	HITS-CLIP	POSITIVE	DIRECT	DOWN	NA
ENSG00000117691	NENF	hsa-miR-24-3p	Homo sapiens	BC3	Pleura	Cancer/Malignant	PAR-CLIP	POSITIVE	DIRECT	DOWN	NA
ENSG00000117713	ARID1A	hsa-miR-24-3p	Homo sapiens	HUVEC	Umbilical Vein	Normal/Primary	HITS-CLIP	POSITIVE	DIRECT	DOWN	NA
ENSG00000117713	ARID1A	hsa-miR-24-3p	Homo sapiens	BT474	Mammary Gland	Cancer/Malignant	HITS-CLIP	POSITIVE	DIRECT	DOWN	NA
ENSG00000117713	ARID1A	hsa-miR-24-3p	Homo sapiens	MCF7	Mammary Gland	Cancer/Malignant	HITS-CLIP	POSITIVE	DIRECT	DOWN	NA
ENSG00000117984	CTSD	hsa-miR-24-3p	Homo sapiens	HUVEC	Umbilical Vein	Normal/Primary	HITS-CLIP	POSITIVE	DIRECT	DOWN	NA
ENSG00000118058	KMT2A	hsa-miR-24-3p	Homo sapiens	293S	Kidney	Embryonic/Fetal	HITS-CLIP	POSITIVE	DIRECT	DOWN	no treatment (control)
ENSG00000118058	KMT2A	hsa-miR-24-3p	Homo sapiens	MCF7	Mammary Gland	Cancer/Malignant	HITS-CLIP	POSITIVE	DIRECT	DOWN	NA
ENSG00000118655	DCLRE1B	hsa-miR-24-3p	Homo sapiens	MCF7	Mammary Gland	Cancer/Malignant	PAR-CLIP	POSITIVE	DIRECT	DOWN	NA
ENSG00000118705	RPN2	hsa-miR-24-3p	Homo sapiens	BETA Cells	Pancreas	Normal/Primary	HITS-CLIP	POSITIVE	DIRECT	DOWN	NA
ENSG00000118707	TGIF2	hsa-miR-24-3p	Homo sapiens	HUVEC	Umbilical Vein	Normal/Primary	HITS-CLIP	POSITIVE	DIRECT	DOWN	NA
ENSG00000118762	PKD2	hsa-miR-24-3p	Homo sapiens	BT474	Mammary Gland	Cancer/Malignant	HITS-CLIP	POSITIVE	DIRECT	DOWN	NA
ENSG00000118922	KLF12	hsa-miR-24-3p	Homo sapiens	C8166	Bone Marrow	Cancer/Malignant	PAR-CLIP	POSITIVE	DIRECT	DOWN	NA
ENSG00000119314	PTBP3	hsa-miR-24-3p	Homo sapiens	HUVEC	Umbilical Vein	Normal/Primary	HITS-CLIP	POSITIVE	DIRECT	DOWN	NA
ENSG00000119321	FKBP15	hsa-miR-24-3p	Homo sapiens	293S	Kidney	Embryonic/Fetal	HITS-CLIP	POSITIVE	DIRECT	DOWN	no treatment (control)
ENSG00000119392	GLE1	hsa-miR-24-3p	Homo sapiens	MCF7	Mammary Gland	Cancer/Malignant	HITS-CLIP	POSITIVE	DIRECT	DOWN	NA
ENSG00000119408	NEK6	hsa-miR-24-3p	Homo sapiens	HUVEC	Umbilical Vein	Normal/Primary	HITS-CLIP	POSITIVE	DIRECT	DOWN	NA
ENSG00000119408	NEK6	hsa-miR-24-3p	Homo sapiens	EF3DAGO2	NA	Normal/Primary	PAR-CLIP	POSITIVE	DIRECT	DOWN	NA
ENSG00000119446	RBM18	hsa-miR-24-3p	Homo sapiens	HUVEC	Umbilical Vein	Normal/Primary	HITS-CLIP	POSITIVE	DIRECT	DOWN	NA
ENSG00000119523	ALG2	hsa-miR-24-3p	Homo sapiens	BC1	Pleura	Cancer/Malignant	PAR-CLIP	POSITIVE	DIRECT	DOWN	NA
ENSG00000119559	C19orf25	hsa-miR-24-3p	Homo sapiens	293S	Kidney	Embryonic/Fetal	HITS-CLIP	POSITIVE	DIRECT	DOWN	no treatment (control)
ENSG00000119596	YLPM1	hsa-miR-24-3p	Homo sapiens	BETA Cells	Pancreas	Normal/Primary	HITS-CLIP	POSITIVE	DIRECT	DOWN	NA
ENSG00000119638	NEK9	hsa-miR-24-3p	Homo sapiens	293S	Kidney	Embryonic/Fetal	HITS-CLIP	POSITIVE	DIRECT	DOWN	no treatment (control)
ENSG00000119650	IFT43	hsa-miR-24-3p	Homo sapiens	HUVEC	Umbilical Vein	Normal/Primary	HITS-CLIP	POSITIVE	DIRECT	DOWN	NA
ENSG00000119655	NPC2	hsa-miR-24-3p	Homo sapiens	BC3	Pleura	Cancer/Malignant	HITS-CLIP	POSITIVE	DIRECT	DOWN	NA
ENSG00000119669	IRF2BPL	hsa-miR-24-3p	Homo sapiens	MCF7	Mammary Gland	Cancer/Malignant	HITS-CLIP	POSITIVE	DIRECT	DOWN	NA
ENSG00000119681	LTBP2	hsa-miR-24-3p	Homo sapiens	HUVEC	Umbilical Vein	Normal/Primary	HITS-CLIP	POSITIVE	DIRECT	DOWN	NA
ENSG00000119682	AREL1	hsa-miR-24-3p	Homo sapiens	MCF7	Mammary Gland	Cancer/Malignant	HITS-CLIP	POSITIVE	DIRECT	DOWN	NA
ENSG00000119685	TTLL5	hsa-miR-24-3p	Homo sapiens	HUVEC	Umbilical Vein	Normal/Primary	HITS-CLIP	POSITIVE	DIRECT	DOWN	NA
ENSG00000119772	DNMT3A	hsa-miR-24-3p	Homo sapiens	HUVEC	Umbilical Vein	Normal/Primary	HITS-CLIP	POSITIVE	DIRECT	DOWN	NA
ENSG00000119782	FKBP1B	hsa-miR-24-3p	Homo sapiens	HEK293	Kidney	Embryonic/Fetal	PAR-CLIP	POSITIVE	DIRECT	DOWN	mild MNase digestion
ENSG00000119866	BCL11A	hsa-miR-24-3p	Homo sapiens	HEK293	Kidney	Embryonic/Fetal	PAR-CLIP	POSITIVE	DIRECT	DOWN	NA
ENSG00000119906	FAM178A	hsa-miR-24-3p	Homo sapiens	BC1	Pleura	Cancer/Malignant	PAR-CLIP	POSITIVE	DIRECT	DOWN	NA
ENSG00000119950	MXI1	hsa-miR-24-3p	Homo sapiens	HUVEC	Umbilical Vein	Normal/Primary	HITS-CLIP	POSITIVE	DIRECT	DOWN	NA
ENSG00000120053	GOT1	hsa-miR-24-3p	Homo sapiens	NA	Brain	Cancer/Malignant	HITS-CLIP	POSITIVE	DIRECT	DOWN	NA
ENSG00000120053	GOT1	hsa-miR-24-3p	Homo sapiens	HEK293	Kidney	Embryonic/Fetal	Chimeric fragments	POSITIVE	DIRECT	DOWN	NA
ENSG00000120129	DUSP1	hsa-miR-24-3p	Homo sapiens	293S	Kidney	Embryonic/Fetal	HITS-CLIP	POSITIVE	DIRECT	DOWN	no treatment (control)
ENSG00000120137	PANK3	hsa-miR-24-3p	Homo sapiens	293S	Kidney	Embryonic/Fetal	HITS-CLIP	POSITIVE	DIRECT	DOWN	no treatment (control)
ENSG00000120253	NUP43	hsa-miR-24-3p	Homo sapiens	293S	Kidney	Embryonic/Fetal	HITS-CLIP	POSITIVE	DIRECT	DOWN	treatment: emetine
ENSG00000120509	PDZD11	hsa-miR-24-3p	Homo sapiens	HEK293	Kidney	Embryonic/Fetal	PAR-CLIP	POSITIVE	DIRECT	DOWN	mild MNase digestion
ENSG00000120526	NUDCD1	hsa-miR-24-3p	Homo sapiens	BT474	Mammary Gland	Cancer/Malignant	HITS-CLIP	POSITIVE	DIRECT	DOWN	NA
ENSG00000120705	ETF1	hsa-miR-24-3p	Homo sapiens	HUVEC	Umbilical Vein	Normal/Primary	HITS-CLIP	POSITIVE	DIRECT	DOWN	NA
ENSG00000120708	TGFBI	hsa-miR-24-3p	Homo sapiens	HMSC	Bone Marrow	Stem/Progenitor	HITS-CLIP	POSITIVE	DIRECT	DOWN	NA
ENSG00000120733	KDM3B	hsa-miR-24-3p	Homo sapiens	HUVEC	Umbilical Vein	Normal/Primary	HITS-CLIP	POSITIVE	DIRECT	DOWN	NA
ENSG00000120738	EGR1	hsa-miR-24-3p	Homo sapiens	HS5	Bone Marrow	Normal/Primary	HITS-CLIP	POSITIVE	DIRECT	DOWN	NA
ENSG00000120738	EGR1	hsa-miR-24-3p	Homo sapiens	BETA Cells	Pancreas	Normal/Primary	HITS-CLIP	POSITIVE	DIRECT	DOWN	NA
ENSG00000120889	TNFRSF10B	hsa-miR-24-3p	Homo sapiens	HUVEC	Umbilical Vein	Normal/Primary	HITS-CLIP	POSITIVE	DIRECT	DOWN	NA
ENSG00000120889	TNFRSF10B	hsa-miR-24-3p	Homo sapiens	293S	Kidney	Embryonic/Fetal	HITS-CLIP	POSITIVE	DIRECT	DOWN	no treatment (control)
ENSG00000121058	COIL	hsa-miR-24-3p	Homo sapiens	293S	Kidney	Embryonic/Fetal	HITS-CLIP	POSITIVE	DIRECT	DOWN	no treatment (control)
ENSG00000121060	TRIM25	hsa-miR-24-3p	Homo sapiens	HS5	Bone Marrow	Normal/Primary	HITS-CLIP	POSITIVE	DIRECT	DOWN	NA
ENSG00000121289	CEP89	hsa-miR-24-3p	Homo sapiens	HEK293	Kidney	Embryonic/Fetal	PAR-CLIP	POSITIVE	DIRECT	DOWN	mild MNase digestion
ENSG00000121671	CRY2	hsa-miR-24-3p	Homo sapiens	MCF7	Mammary Gland	Cancer/Malignant	HITS-CLIP	POSITIVE	DIRECT	DOWN	NA
ENSG00000122140	MRPS2	hsa-miR-24-3p	Homo sapiens	HUVEC	Umbilical Vein	Normal/Primary	HITS-CLIP	POSITIVE	DIRECT	DOWN	NA
ENSG00000122140	MRPS2	hsa-miR-24-3p	Homo sapiens	HEK293	Kidney	Embryonic/Fetal	PAR-CLIP	POSITIVE	DIRECT	DOWN	mild MNase digestion
ENSG00000122557	HERPUD2	hsa-miR-24-3p	Homo sapiens	BT474	Mammary Gland	Cancer/Malignant	HITS-CLIP	POSITIVE	DIRECT	DOWN	NA
ENSG00000122565	CBX3	hsa-miR-24-3p	Homo sapiens	HEK293	Kidney	Embryonic/Fetal	PAR-CLIP	POSITIVE	DIRECT	DOWN	mild MNase digestion
ENSG00000122565	CBX3	hsa-miR-24-3p	Homo sapiens	HEK293	Kidney	Embryonic/Fetal	PAR-CLIP	POSITIVE	DIRECT	DOWN	NA
ENSG00000122566	HNRNPA2B1	hsa-miR-24-3p	Homo sapiens	HUVEC	Umbilical Vein	Normal/Primary	HITS-CLIP	POSITIVE	DIRECT	DOWN	NA
ENSG00000122566	HNRNPA2B1	hsa-miR-24-3p	Homo sapiens	293S	Kidney	Embryonic/Fetal	HITS-CLIP	POSITIVE	DIRECT	DOWN	treatment: arsenite
ENSG00000122566	HNRNPA2B1	hsa-miR-24-3p	Homo sapiens	293S	Kidney	Embryonic/Fetal	HITS-CLIP	POSITIVE	DIRECT	DOWN	no treatment (control)
ENSG00000122642	FKBP9	hsa-miR-24-3p	Homo sapiens	HUVEC	Umbilical Vein	Normal/Primary	HITS-CLIP	POSITIVE	DIRECT	DOWN	NA
ENSG00000122642	FKBP9	hsa-miR-24-3p	Homo sapiens	MCF7	Mammary Gland	Cancer/Malignant	HITS-CLIP	POSITIVE	DIRECT	DOWN	NA
ENSG00000122741	DCAF10	hsa-miR-24-3p	Homo sapiens	HUVEC	Umbilical Vein	Normal/Primary	HITS-CLIP	POSITIVE	DIRECT	DOWN	NA
ENSG00000122778	KIAA1549	hsa-miR-24-3p	Homo sapiens	BT474	Mammary Gland	Cancer/Malignant	HITS-CLIP	POSITIVE	DIRECT	DOWN	NA
ENSG00000122966	CIT	hsa-miR-24-3p	Homo sapiens	293S	Kidney	Embryonic/Fetal	HITS-CLIP	POSITIVE	DIRECT	DOWN	no treatment (control)
ENSG00000123091	RNF11	hsa-miR-24-3p	Homo sapiens	HS5	Bone Marrow	Normal/Primary	HITS-CLIP	POSITIVE	DIRECT	DOWN	NA
ENSG00000123143	PKN1	hsa-miR-24-3p	Homo sapiens	HUVEC	Umbilical Vein	Normal/Primary	HITS-CLIP	POSITIVE	DIRECT	DOWN	NA
ENSG00000123143	PKN1	hsa-miR-24-3p	Homo sapiens	293S	Kidney	Embryonic/Fetal	HITS-CLIP	POSITIVE	DIRECT	DOWN	no treatment (control)
ENSG00000123416	TUBA1B	hsa-miR-24-3p	Homo sapiens	HUVEC	Umbilical Vein	Normal/Primary	HITS-CLIP	POSITIVE	DIRECT	DOWN	NA
ENSG00000123416	TUBA1B	hsa-miR-24-3p	Homo sapiens	MCF7	Mammary Gland	Cancer/Malignant	HITS-CLIP	POSITIVE	DIRECT	DOWN	NA
ENSG00000123545	NDUFAF4	hsa-miR-24-3p	Homo sapiens	HEK293	Kidney	Embryonic/Fetal	PAR-CLIP	POSITIVE	DIRECT	DOWN	mild MNase digestion
ENSG00000123728	RAP2C	hsa-miR-24-3p	Homo sapiens	BETA Cells	Pancreas	Normal/Primary	HITS-CLIP	POSITIVE	DIRECT	DOWN	NA
ENSG00000123728	RAP2C	hsa-miR-24-3p	Homo sapiens	HEK293	Kidney	Embryonic/Fetal	PAR-CLIP	POSITIVE	DIRECT	DOWN	mild MNase digestion
ENSG00000124160	NCOA5	hsa-miR-24-3p	Homo sapiens	HEK293	Kidney	Embryonic/Fetal	Chimeric fragments	POSITIVE	DIRECT	DOWN	NA
ENSG00000124164	VAPB	hsa-miR-24-3p	Homo sapiens	MCF7	Mammary Gland	Cancer/Malignant	HITS-CLIP	POSITIVE	DIRECT	DOWN	NA
ENSG00000124171	PARD6B	hsa-miR-24-3p	Homo sapiens	MCF7	Mammary Gland	Cancer/Malignant	HITS-CLIP	POSITIVE	DIRECT	DOWN	NA
ENSG00000124181	PLCG1	hsa-miR-24-3p	Homo sapiens	293S	Kidney	Embryonic/Fetal	HITS-CLIP	POSITIVE	DIRECT	DOWN	no treatment (control)
ENSG00000124193	SRSF6	hsa-miR-24-3p	Homo sapiens	MCF7	Mammary Gland	Cancer/Malignant	HITS-CLIP	POSITIVE	DIRECT	DOWN	NA
ENSG00000124198	ARFGEF2	hsa-miR-24-3p	Homo sapiens	HS5	Bone Marrow	Normal/Primary	HITS-CLIP	POSITIVE	DIRECT	DOWN	NA
ENSG00000124201	ZNFX1	hsa-miR-24-3p	Homo sapiens	HS5	Bone Marrow	Normal/Primary	HITS-CLIP	POSITIVE	DIRECT	DOWN	NA
ENSG00000124201	ZNFX1	hsa-miR-24-3p	Homo sapiens	BT474	Mammary Gland	Cancer/Malignant	HITS-CLIP	POSITIVE	DIRECT	DOWN	NA
ENSG00000124225	PMEPA1	hsa-miR-24-3p	Homo sapiens	BT474	Mammary Gland	Cancer/Malignant	HITS-CLIP	POSITIVE	DIRECT	DOWN	NA
ENSG00000124226	RNF114	hsa-miR-24-3p	Homo sapiens	HS5	Bone Marrow	Normal/Primary	HITS-CLIP	POSITIVE	DIRECT	DOWN	NA
ENSG00000124226	RNF114	hsa-miR-24-3p	Homo sapiens	BT474	Mammary Gland	Cancer/Malignant	HITS-CLIP	POSITIVE	DIRECT	DOWN	NA
ENSG00000124422	USP22	hsa-miR-24-3p	Homo sapiens	HUVEC	Umbilical Vein	Normal/Primary	HITS-CLIP	POSITIVE	DIRECT	DOWN	NA
ENSG00000124571	XPO5	hsa-miR-24-3p	Homo sapiens	MCF7	Mammary Gland	Cancer/Malignant	HITS-CLIP	POSITIVE	DIRECT	DOWN	NA
ENSG00000124664	SPDEF	hsa-miR-24-3p	Homo sapiens	MCF7	Mammary Gland	Cancer/Malignant	HITS-CLIP	POSITIVE	DIRECT	DOWN	NA
ENSG00000124702	KLHDC3	hsa-miR-24-3p	Homo sapiens	HUVEC	Umbilical Vein	Normal/Primary	HITS-CLIP	POSITIVE	DIRECT	DOWN	NA
ENSG00000124766	SOX4	hsa-miR-24-3p	Homo sapiens	HUVEC	Umbilical Vein	Normal/Primary	HITS-CLIP	POSITIVE	DIRECT	DOWN	NA
ENSG00000124782	RREB1	hsa-miR-24-3p	Homo sapiens	MCF7	Mammary Gland	Cancer/Malignant	HITS-CLIP	POSITIVE	DIRECT	DOWN	NA
ENSG00000124783	SSR1	hsa-miR-24-3p	Homo sapiens	BT474	Mammary Gland	Cancer/Malignant	HITS-CLIP	POSITIVE	DIRECT	DOWN	NA
ENSG00000124783	SSR1	hsa-miR-24-3p	Homo sapiens	HELA	Cervix	Cancer/Malignant	HITS-CLIP	POSITIVE	DIRECT	DOWN	Hela cells were treated with control shRNA.
ENSG00000124787	RPP40	hsa-miR-24-3p	Homo sapiens	HEK293	Kidney	Embryonic/Fetal	PAR-CLIP	POSITIVE	DIRECT	DOWN	mild MNase digestion
ENSG00000124787	RPP40	hsa-miR-24-3p	Homo sapiens	BT474	Mammary Gland	Cancer/Malignant	HITS-CLIP	POSITIVE	DIRECT	DOWN	NA
ENSG00000124942	AHNAK	hsa-miR-24-3p	Homo sapiens	HMSC	Bone Marrow	Stem/Progenitor	HITS-CLIP	POSITIVE	DIRECT	DOWN	NA
ENSG00000124942	AHNAK	hsa-miR-24-3p	Homo sapiens	HS5	Bone Marrow	Normal/Primary	HITS-CLIP	POSITIVE	DIRECT	DOWN	NA
ENSG00000124942	AHNAK	hsa-miR-24-3p	Homo sapiens	HUVEC	Umbilical Vein	Normal/Primary	HITS-CLIP	POSITIVE	DIRECT	DOWN	NA
ENSG00000124942	AHNAK	hsa-miR-24-3p	Homo sapiens	BT474	Mammary Gland	Cancer/Malignant	HITS-CLIP	POSITIVE	DIRECT	DOWN	NA
ENSG00000125107	CNOT1	hsa-miR-24-3p	Homo sapiens	BT474	Mammary Gland	Cancer/Malignant	HITS-CLIP	POSITIVE	DIRECT	DOWN	NA
ENSG00000125124	BBS2	hsa-miR-24-3p	Homo sapiens	HUVEC	Umbilical Vein	Normal/Primary	HITS-CLIP	POSITIVE	DIRECT	DOWN	NA
ENSG00000125347	IRF1	hsa-miR-24-3p	Homo sapiens	BC3	Pleura	Cancer/Malignant	HITS-CLIP	POSITIVE	DIRECT	DOWN	NA
ENSG00000125347	IRF1	hsa-miR-24-3p	Homo sapiens	BETA Cells	Pancreas	Normal/Primary	HITS-CLIP	POSITIVE	DIRECT	DOWN	NA
ENSG00000125347	IRF1	hsa-miR-24-3p	Homo sapiens	EF3DAGO2	NA	Normal/Primary	PAR-CLIP	POSITIVE	DIRECT	DOWN	NA
ENSG00000125375	ATP5S	hsa-miR-24-3p	Homo sapiens	BETA Cells	Pancreas	Normal/Primary	HITS-CLIP	POSITIVE	DIRECT	DOWN	NA
ENSG00000125378	BMP4	hsa-miR-24-3p	Homo sapiens	HUVEC	Umbilical Vein	Normal/Primary	HITS-CLIP	POSITIVE	DIRECT	DOWN	NA
ENSG00000125482	TTF1	hsa-miR-24-3p	Homo sapiens	BETA Cells	Pancreas	Normal/Primary	HITS-CLIP	POSITIVE	DIRECT	DOWN	NA
ENSG00000125505	MBOAT7	hsa-miR-24-3p	Homo sapiens	HUVEC	Umbilical Vein	Normal/Primary	HITS-CLIP	POSITIVE	DIRECT	DOWN	NA
ENSG00000125611	CHCHD5	hsa-miR-24-3p	Homo sapiens	HUVEC	Umbilical Vein	Normal/Primary	HITS-CLIP	POSITIVE	DIRECT	DOWN	NA
ENSG00000125637	PSD4	hsa-miR-24-3p	Homo sapiens	BT474	Mammary Gland	Cancer/Malignant	HITS-CLIP	POSITIVE	DIRECT	DOWN	NA
ENSG00000125648	SLC25A23	hsa-miR-24-3p	Homo sapiens	293S	Kidney	Embryonic/Fetal	HITS-CLIP	POSITIVE	DIRECT	DOWN	treatment: emetine
ENSG00000125753	VASP	hsa-miR-24-3p	Homo sapiens	HUVEC	Umbilical Vein	Normal/Primary	HITS-CLIP	POSITIVE	DIRECT	DOWN	NA
ENSG00000125755	SYMPK	hsa-miR-24-3p	Homo sapiens	293S	Kidney	Embryonic/Fetal	HITS-CLIP	POSITIVE	DIRECT	DOWN	no treatment (control)
ENSG00000125755	SYMPK	hsa-miR-24-3p	Homo sapiens	293S	Kidney	Embryonic/Fetal	HITS-CLIP	POSITIVE	DIRECT	DOWN	treatment:hippuristanol
ENSG00000125817	CENPB	hsa-miR-24-3p	Homo sapiens	HUVEC	Umbilical Vein	Normal/Primary	HITS-CLIP	POSITIVE	DIRECT	DOWN	NA
ENSG00000125817	CENPB	hsa-miR-24-3p	Homo sapiens	MCF7	Mammary Gland	Cancer/Malignant	HITS-CLIP	POSITIVE	DIRECT	DOWN	NA
ENSG00000126001	CEP250	hsa-miR-24-3p	Homo sapiens	293S	Kidney	Embryonic/Fetal	HITS-CLIP	POSITIVE	DIRECT	DOWN	no treatment (control)
ENSG00000126003	PLAGL2	hsa-miR-24-3p	Homo sapiens	HUVEC	Umbilical Vein	Normal/Primary	HITS-CLIP	POSITIVE	DIRECT	DOWN	NA
ENSG00000126012	KDM5C	hsa-miR-24-3p	Homo sapiens	HUVEC	Umbilical Vein	Normal/Primary	HITS-CLIP	POSITIVE	DIRECT	DOWN	NA
ENSG00000126070	AGO3	hsa-miR-24-3p	Homo sapiens	HEK293	Kidney	Embryonic/Fetal	PAR-CLIP	POSITIVE	DIRECT	DOWN	NA
ENSG00000126070	AGO3	hsa-miR-24-3p	Homo sapiens	HEK293	Kidney	Embryonic/Fetal	PAR-CLIP	POSITIVE	DIRECT	DOWN	mild MNase digestion
ENSG00000126107	HECTD3	hsa-miR-24-3p	Homo sapiens	HUVEC	Umbilical Vein	Normal/Primary	HITS-CLIP	POSITIVE	DIRECT	DOWN	NA
ENSG00000126107	HECTD3	hsa-miR-24-3p	Homo sapiens	293S	Kidney	Embryonic/Fetal	HITS-CLIP	POSITIVE	DIRECT	DOWN	treatment: arsenite
ENSG00000126107	HECTD3	hsa-miR-24-3p	Homo sapiens	293S	Kidney	Embryonic/Fetal	HITS-CLIP	POSITIVE	DIRECT	DOWN	treatment:hippuristanol
ENSG00000126603	GLIS2	hsa-miR-24-3p	Homo sapiens	HUVEC	Umbilical Vein	Normal/Primary	HITS-CLIP	POSITIVE	DIRECT	DOWN	NA
ENSG00000126787	DLGAP5	hsa-miR-24-3p	Homo sapiens	HELA	Cervix	Cancer/Malignant	HITS-CLIP	POSITIVE	DIRECT	DOWN	Hela cells were treated with control shRNA.
ENSG00000126882	FAM78A	hsa-miR-24-3p	Homo sapiens	EF3DAGO2	NA	Normal/Primary	PAR-CLIP	POSITIVE	DIRECT	DOWN	NA
ENSG00000126945	HNRNPH2	hsa-miR-24-3p	Homo sapiens	BT474	Mammary Gland	Cancer/Malignant	HITS-CLIP	POSITIVE	DIRECT	DOWN	NA
ENSG00000127241	MASP1	hsa-miR-24-3p	Homo sapiens	HEK293	Kidney	Embryonic/Fetal	PAR-CLIP	POSITIVE	DIRECT	DOWN	NA
ENSG00000127334	DYRK2	hsa-miR-24-3p	Homo sapiens	BT474	Mammary Gland	Cancer/Malignant	HITS-CLIP	POSITIVE	DIRECT	DOWN	NA
ENSG00000127334	DYRK2	hsa-miR-24-3p	Homo sapiens	A549	Lung	Cancer/Malignant	Luciferase Reporter Assay	POSITIVE	DIRECT	DOWN	NA
ENSG00000127463	EMC1	hsa-miR-24-3p	Homo sapiens	EF3DAGO2	NA	Normal/Primary	PAR-CLIP	POSITIVE	DIRECT	DOWN	NA
ENSG00000127554	GFER	hsa-miR-24-3p	Homo sapiens	MCF7	Mammary Gland	Cancer/Malignant	HITS-CLIP	POSITIVE	DIRECT	DOWN	NA
ENSG00000127586	CHTF18	hsa-miR-24-3p	Homo sapiens	293S	Kidney	Embryonic/Fetal	HITS-CLIP	POSITIVE	DIRECT	DOWN	no treatment (control)
ENSG00000127837	AAMP	hsa-miR-24-3p	Homo sapiens	HEK293	Kidney	Embryonic/Fetal	PAR-CLIP	POSITIVE	DIRECT	DOWN	mild MNase digestion
ENSG00000127837	AAMP	hsa-miR-24-3p	Homo sapiens	HELA	Cervix	Cancer/Malignant	HITS-CLIP	POSITIVE	DIRECT	DOWN	Hela cells were treated with control shRNA.
ENSG00000127914	AKAP9	hsa-miR-24-3p	Homo sapiens	BT474	Mammary Gland	Cancer/Malignant	HITS-CLIP	POSITIVE	DIRECT	DOWN	NA
ENSG00000128011	LRFN1	hsa-miR-24-3p	Homo sapiens	HEK293	Kidney	Embryonic/Fetal	PAR-CLIP	POSITIVE	DIRECT	DOWN	mild MNase digestion
ENSG00000128050	PAICS	hsa-miR-24-3p	Homo sapiens	MCF7	Mammary Gland	Cancer/Malignant	HITS-CLIP	POSITIVE	DIRECT	DOWN	NA
ENSG00000128245	YWHAH	hsa-miR-24-3p	Homo sapiens	293S	Kidney	Embryonic/Fetal	HITS-CLIP	POSITIVE	DIRECT	DOWN	treatment:hippuristanol
ENSG00000128283	CDC42EP1	hsa-miR-24-3p	Homo sapiens	HUVEC	Umbilical Vein	Normal/Primary	HITS-CLIP	POSITIVE	DIRECT	DOWN	NA
ENSG00000128311	TST	hsa-miR-24-3p	Homo sapiens	MCF7	Mammary Gland	Cancer/Malignant	HITS-CLIP	POSITIVE	DIRECT	DOWN	NA
ENSG00000128510	CPA4	hsa-miR-24-3p	Homo sapiens	HMSC	Bone Marrow	Stem/Progenitor	HITS-CLIP	POSITIVE	DIRECT	DOWN	NA
ENSG00000128573	FOXP2	hsa-miR-24-3p	Homo sapiens	HEK293	Kidney	Embryonic/Fetal	PAR-CLIP	POSITIVE	DIRECT	DOWN	mild MNase digestion
ENSG00000128591	FLNC	hsa-miR-24-3p	Homo sapiens	HUVEC	Umbilical Vein	Normal/Primary	HITS-CLIP	POSITIVE	DIRECT	DOWN	NA
ENSG00000128595	CALU	hsa-miR-24-3p	Homo sapiens	HUVEC	Umbilical Vein	Normal/Primary	HITS-CLIP	POSITIVE	DIRECT	DOWN	NA
ENSG00000128602	SMO	hsa-miR-24-3p	Homo sapiens	293S	Kidney	Embryonic/Fetal	HITS-CLIP	POSITIVE	DIRECT	DOWN	no treatment (control)
ENSG00000128683	GAD1	hsa-miR-24-3p	Homo sapiens	NA	Brain	Cancer/Malignant	HITS-CLIP	POSITIVE	DIRECT	DOWN	NA
ENSG00000128739	SNRPN	hsa-miR-24-3p	Homo sapiens	BT474	Mammary Gland	Cancer/Malignant	HITS-CLIP	POSITIVE	DIRECT	DOWN	NA
ENSG00000128829	EIF2AK4	hsa-miR-24-3p	Homo sapiens	HUVEC	Umbilical Vein	Normal/Primary	HITS-CLIP	POSITIVE	DIRECT	DOWN	NA
ENSG00000128908	INO80	hsa-miR-24-3p	Homo sapiens	HUVEC	Umbilical Vein	Normal/Primary	HITS-CLIP	POSITIVE	DIRECT	DOWN	NA
ENSG00000128989	ARPP19	hsa-miR-24-3p	Homo sapiens	NA	Brain	Cancer/Malignant	HITS-CLIP	POSITIVE	DIRECT	DOWN	NA
ENSG00000129187	DCTD	hsa-miR-24-3p	Homo sapiens	MCF7	Mammary Gland	Cancer/Malignant	HITS-CLIP	POSITIVE	DIRECT	DOWN	NA
ENSG00000129250	KIF1C	hsa-miR-24-3p	Homo sapiens	HUVEC	Umbilical Vein	Normal/Primary	HITS-CLIP	POSITIVE	DIRECT	DOWN	NA
ENSG00000129250	KIF1C	hsa-miR-24-3p	Homo sapiens	MCF7	Mammary Gland	Cancer/Malignant	HITS-CLIP	POSITIVE	DIRECT	DOWN	NA
ENSG00000129255	MPDU1	hsa-miR-24-3p	Homo sapiens	HUVEC	Umbilical Vein	Normal/Primary	HITS-CLIP	POSITIVE	DIRECT	DOWN	NA
ENSG00000129292	PHF20L1	hsa-miR-24-3p	Homo sapiens	NA	Brain	Cancer/Malignant	HITS-CLIP	POSITIVE	DIRECT	DOWN	NA
ENSG00000129351	ILF3	hsa-miR-24-3p	Homo sapiens	HUVEC	Umbilical Vein	Normal/Primary	HITS-CLIP	POSITIVE	DIRECT	DOWN	NA
ENSG00000129351	ILF3	hsa-miR-24-3p	Homo sapiens	293S	Kidney	Embryonic/Fetal	HITS-CLIP	POSITIVE	DIRECT	DOWN	treatment: arsenite
ENSG00000130024	PHF10	hsa-miR-24-3p	Homo sapiens	HUVEC	Umbilical Vein	Normal/Primary	HITS-CLIP	POSITIVE	DIRECT	DOWN	NA
ENSG00000130024	PHF10	hsa-miR-24-3p	Homo sapiens	293S	Kidney	Embryonic/Fetal	HITS-CLIP	POSITIVE	DIRECT	DOWN	treatment: arsenite
ENSG00000130119	GNL3L	hsa-miR-24-3p	Homo sapiens	HUVEC	Umbilical Vein	Normal/Primary	HITS-CLIP	POSITIVE	DIRECT	DOWN	NA
ENSG00000130158	DOCK6	hsa-miR-24-3p	Homo sapiens	HUVEC	Umbilical Vein	Normal/Primary	HITS-CLIP	POSITIVE	DIRECT	DOWN	NA
ENSG00000130255	RPL36	hsa-miR-24-3p	Homo sapiens	293S	Kidney	Embryonic/Fetal	HITS-CLIP	POSITIVE	DIRECT	DOWN	no treatment (control)
ENSG00000130255	RPL36	hsa-miR-24-3p	Homo sapiens	293S	Kidney	Embryonic/Fetal	HITS-CLIP	POSITIVE	DIRECT	DOWN	treatment: arsenite
ENSG00000130255	RPL36	hsa-miR-24-3p	Homo sapiens	293S	Kidney	Embryonic/Fetal	HITS-CLIP	POSITIVE	DIRECT	DOWN	treatment: emetine
ENSG00000130255	RPL36	hsa-miR-24-3p	Homo sapiens	BCBL1	Bone Marrow	Cancer/Malignant	HITS-CLIP	POSITIVE	DIRECT	DOWN	NA
ENSG00000130255	RPL36	hsa-miR-24-3p	Homo sapiens	MCF7	Mammary Gland	Cancer/Malignant	HITS-CLIP	POSITIVE	DIRECT	DOWN	NA
ENSG00000130294	KIF1A	hsa-miR-24-3p	Homo sapiens	BT474	Mammary Gland	Cancer/Malignant	HITS-CLIP	POSITIVE	DIRECT	DOWN	NA
ENSG00000130309	COLGALT1	hsa-miR-24-3p	Homo sapiens	HUVEC	Umbilical Vein	Normal/Primary	HITS-CLIP	POSITIVE	DIRECT	DOWN	NA
ENSG00000130311	DDA1	hsa-miR-24-3p	Homo sapiens	HUVEC	Umbilical Vein	Normal/Primary	HITS-CLIP	POSITIVE	DIRECT	DOWN	NA
ENSG00000130449	ZSWIM6	hsa-miR-24-3p	Homo sapiens	HUVEC	Umbilical Vein	Normal/Primary	HITS-CLIP	POSITIVE	DIRECT	DOWN	NA
ENSG00000130477	UNC13A	hsa-miR-24-3p	Homo sapiens	NA	Brain	Cancer/Malignant	HITS-CLIP	POSITIVE	DIRECT	DOWN	NA
ENSG00000130508	PXDN	hsa-miR-24-3p	Homo sapiens	HUVEC	Umbilical Vein	Normal/Primary	HITS-CLIP	POSITIVE	DIRECT	DOWN	NA
ENSG00000130684	ZNF337	hsa-miR-24-3p	Homo sapiens	293S	Kidney	Embryonic/Fetal	HITS-CLIP	POSITIVE	DIRECT	DOWN	no treatment (control)
ENSG00000130702	LAMA5	hsa-miR-24-3p	Homo sapiens	HUVEC	Umbilical Vein	Normal/Primary	HITS-CLIP	POSITIVE	DIRECT	DOWN	NA
ENSG00000130706	ADRM1	hsa-miR-24-3p	Homo sapiens	MCF7	Mammary Gland	Cancer/Malignant	HITS-CLIP	POSITIVE	DIRECT	DOWN	NA
ENSG00000130741	EIF2S3	hsa-miR-24-3p	Homo sapiens	HEK293T	Kidney	Embryonic/Fetal	Luciferase Reporter Assay	POSITIVE	DIRECT	DOWN	NA
ENSG00000130821	SLC6A8	hsa-miR-24-3p	Homo sapiens	HUVEC	Umbilical Vein	Normal/Primary	HITS-CLIP	POSITIVE	DIRECT	DOWN	NA
ENSG00000130821	SLC6A8	hsa-miR-24-3p	Homo sapiens	293S	Kidney	Embryonic/Fetal	HITS-CLIP	POSITIVE	DIRECT	DOWN	treatment: arsenite
ENSG00000130821	SLC6A8	hsa-miR-24-3p	Homo sapiens	293S	Kidney	Embryonic/Fetal	HITS-CLIP	POSITIVE	DIRECT	DOWN	treatment:hippuristanol
ENSG00000130921	C12orf65	hsa-miR-24-3p	Homo sapiens	HUVEC	Umbilical Vein	Normal/Primary	HITS-CLIP	POSITIVE	DIRECT	DOWN	NA
ENSG00000130921	C12orf65	hsa-miR-24-3p	Homo sapiens	HELA	Cervix	Cancer/Malignant	HITS-CLIP	POSITIVE	DIRECT	DOWN	Hela cells were treated with control shRNA.
ENSG00000130958	SLC35D2	hsa-miR-24-3p	Homo sapiens	HS5	Bone Marrow	Normal/Primary	HITS-CLIP	POSITIVE	DIRECT	DOWN	NA
ENSG00000130958	SLC35D2	hsa-miR-24-3p	Homo sapiens	MDAMB231	Mammary Gland	Cancer/Malignant	HITS-CLIP	POSITIVE	DIRECT	DOWN	NA
ENSG00000130962	PRRG1	hsa-miR-24-3p	Homo sapiens	HUVEC	Umbilical Vein	Normal/Primary	HITS-CLIP	POSITIVE	DIRECT	DOWN	NA
ENSG00000130962	PRRG1	hsa-miR-24-3p	Homo sapiens	BT474	Mammary Gland	Cancer/Malignant	HITS-CLIP	POSITIVE	DIRECT	DOWN	NA
ENSG00000130962	PRRG1	hsa-miR-24-3p	Homo sapiens	HELA	Cervix	Cancer/Malignant	HITS-CLIP	POSITIVE	DIRECT	DOWN	Hela cells were treated with control shRNA.
ENSG00000131095	GFAP	hsa-miR-24-3p	Homo sapiens	NA	Brain	Cancer/Malignant	HITS-CLIP	POSITIVE	DIRECT	DOWN	NA
ENSG00000131116	ZNF428	hsa-miR-24-3p	Homo sapiens	MCF7	Mammary Gland	Cancer/Malignant	HITS-CLIP	POSITIVE	DIRECT	DOWN	NA
ENSG00000131149	GSE1	hsa-miR-24-3p	Homo sapiens	MCF7	Mammary Gland	Cancer/Malignant	HITS-CLIP	POSITIVE	DIRECT	DOWN	NA
ENSG00000131236	CAP1	hsa-miR-24-3p	Homo sapiens	HMSC	Bone Marrow	Stem/Progenitor	HITS-CLIP	POSITIVE	DIRECT	DOWN	NA
ENSG00000131236	CAP1	hsa-miR-24-3p	Homo sapiens	MCF7	Mammary Gland	Cancer/Malignant	HITS-CLIP	POSITIVE	DIRECT	DOWN	NA
ENSG00000131263	RLIM	hsa-miR-24-3p	Homo sapiens	NA	Brain	Cancer/Malignant	HITS-CLIP	POSITIVE	DIRECT	DOWN	NA
ENSG00000131370	SH3BP5	hsa-miR-24-3p	Homo sapiens	MCF7	Mammary Gland	Cancer/Malignant	HITS-CLIP	POSITIVE	DIRECT	DOWN	NA
ENSG00000131389	SLC6A6	hsa-miR-24-3p	Homo sapiens	MCF7	Mammary Gland	Cancer/Malignant	HITS-CLIP	POSITIVE	DIRECT	DOWN	NA
ENSG00000131473	ACLY	hsa-miR-24-3p	Homo sapiens	HUVEC	Umbilical Vein	Normal/Primary	HITS-CLIP	POSITIVE	DIRECT	DOWN	NA
ENSG00000131473	ACLY	hsa-miR-24-3p	Homo sapiens	BC3	Pleura	Cancer/Malignant	HITS-CLIP	POSITIVE	DIRECT	DOWN	NA
ENSG00000131473	ACLY	hsa-miR-24-3p	Homo sapiens	MCF7	Mammary Gland	Cancer/Malignant	HITS-CLIP	POSITIVE	DIRECT	DOWN	NA
ENSG00000131495	NDUFA2	hsa-miR-24-3p	Homo sapiens	MCF7	Mammary Gland	Cancer/Malignant	HITS-CLIP	POSITIVE	DIRECT	DOWN	NA
ENSG00000131504	DIAPH1	hsa-miR-24-3p	Homo sapiens	HUVEC	Umbilical Vein	Normal/Primary	HITS-CLIP	POSITIVE	DIRECT	DOWN	NA
ENSG00000131653	TRAF7	hsa-miR-24-3p	Homo sapiens	HUVEC	Umbilical Vein	Normal/Primary	HITS-CLIP	POSITIVE	DIRECT	DOWN	NA
ENSG00000131711	MAP1B	hsa-miR-24-3p	Homo sapiens	HS5	Bone Marrow	Normal/Primary	HITS-CLIP	POSITIVE	DIRECT	DOWN	NA
ENSG00000131711	MAP1B	hsa-miR-24-3p	Homo sapiens	HUVEC	Umbilical Vein	Normal/Primary	HITS-CLIP	POSITIVE	DIRECT	DOWN	NA
ENSG00000131711	MAP1B	hsa-miR-24-3p	Homo sapiens	NA	Brain	Cancer/Malignant	HITS-CLIP	POSITIVE	DIRECT	DOWN	NA
ENSG00000131778	CHD1L	hsa-miR-24-3p	Homo sapiens	HUVEC	Umbilical Vein	Normal/Primary	HITS-CLIP	POSITIVE	DIRECT	DOWN	NA
ENSG00000131779	PEX11B	hsa-miR-24-3p	Homo sapiens	293S	Kidney	Embryonic/Fetal	HITS-CLIP	POSITIVE	DIRECT	DOWN	no treatment (control)
ENSG00000131791	PRKAB2	hsa-miR-24-3p	Homo sapiens	293S	Kidney	Embryonic/Fetal	HITS-CLIP	POSITIVE	DIRECT	DOWN	no treatment (control)
ENSG00000131828	PDHA1	hsa-miR-24-3p	Homo sapiens	BT474	Mammary Gland	Cancer/Malignant	HITS-CLIP	POSITIVE	DIRECT	DOWN	NA
ENSG00000132153	DHX30	hsa-miR-24-3p	Homo sapiens	HUVEC	Umbilical Vein	Normal/Primary	HITS-CLIP	POSITIVE	DIRECT	DOWN	NA
ENSG00000132155	RAF1	hsa-miR-24-3p	Homo sapiens	HUVEC	Umbilical Vein	Normal/Primary	HITS-CLIP	POSITIVE	DIRECT	DOWN	NA
ENSG00000132155	RAF1	hsa-miR-24-3p	Homo sapiens	HEK293	Kidney	Embryonic/Fetal	PAR-CLIP	POSITIVE	DIRECT	DOWN	mild MNase digestion
ENSG00000132155	RAF1	hsa-miR-24-3p	Homo sapiens	MCF7	Mammary Gland	Cancer/Malignant	HITS-CLIP	POSITIVE	DIRECT	DOWN	NA
ENSG00000132182	NUP210	hsa-miR-24-3p	Homo sapiens	293S	Kidney	Embryonic/Fetal	HITS-CLIP	POSITIVE	DIRECT	DOWN	no treatment (control)
ENSG00000132286	TIMM10B	hsa-miR-24-3p	Homo sapiens	BT474	Mammary Gland	Cancer/Malignant	HITS-CLIP	POSITIVE	DIRECT	DOWN	NA
ENSG00000132341	RAN	hsa-miR-24-3p	Homo sapiens	BT474	Mammary Gland	Cancer/Malignant	HITS-CLIP	POSITIVE	DIRECT	DOWN	NA
ENSG00000132361	CLUH	hsa-miR-24-3p	Homo sapiens	HUVEC	Umbilical Vein	Normal/Primary	HITS-CLIP	POSITIVE	DIRECT	DOWN	NA
ENSG00000132405	TBC1D14	hsa-miR-24-3p	Homo sapiens	MCF7	Mammary Gland	Cancer/Malignant	HITS-CLIP	POSITIVE	DIRECT	DOWN	NA
ENSG00000132432	SEC61G	hsa-miR-24-3p	Homo sapiens	HUVEC	Umbilical Vein	Normal/Primary	HITS-CLIP	POSITIVE	DIRECT	DOWN	NA
ENSG00000132463	GRSF1	hsa-miR-24-3p	Homo sapiens	HMSC	Bone Marrow	Stem/Progenitor	HITS-CLIP	POSITIVE	DIRECT	DOWN	NA
ENSG00000132463	GRSF1	hsa-miR-24-3p	Homo sapiens	MCF7	Mammary Gland	Cancer/Malignant	HITS-CLIP	POSITIVE	DIRECT	DOWN	NA
ENSG00000132471	WBP2	hsa-miR-24-3p	Homo sapiens	HUVEC	Umbilical Vein	Normal/Primary	HITS-CLIP	POSITIVE	DIRECT	DOWN	NA
ENSG00000132510	KDM6B	hsa-miR-24-3p	Homo sapiens	HUVEC	Umbilical Vein	Normal/Primary	HITS-CLIP	POSITIVE	DIRECT	DOWN	NA
ENSG00000132604	TERF2	hsa-miR-24-3p	Homo sapiens	NA	Brain	Cancer/Malignant	HITS-CLIP	POSITIVE	DIRECT	DOWN	NA
ENSG00000132669	RIN2	hsa-miR-24-3p	Homo sapiens	HUVEC	Umbilical Vein	Normal/Primary	HITS-CLIP	POSITIVE	DIRECT	DOWN	NA
ENSG00000132670	PTPRA	hsa-miR-24-3p	Homo sapiens	HUVEC	Umbilical Vein	Normal/Primary	HITS-CLIP	POSITIVE	DIRECT	DOWN	NA
ENSG00000132688	NES	hsa-miR-24-3p	Homo sapiens	HUVEC	Umbilical Vein	Normal/Primary	HITS-CLIP	POSITIVE	DIRECT	DOWN	NA
ENSG00000132718	SYT11	hsa-miR-24-3p	Homo sapiens	NA	Brain	Cancer/Malignant	HITS-CLIP	POSITIVE	DIRECT	DOWN	NA
ENSG00000132825	PPP1R3D	hsa-miR-24-3p	Homo sapiens	MCF7	Mammary Gland	Cancer/Malignant	HITS-CLIP	POSITIVE	DIRECT	DOWN	NA
ENSG00000132953	XPO4	hsa-miR-24-3p	Homo sapiens	MDAMB231	Mammary Gland	Cancer/Malignant	HITS-CLIP	POSITIVE	DIRECT	DOWN	NA
ENSG00000133065	SLC41A1	hsa-miR-24-3p	Homo sapiens	HEK293	Kidney	Embryonic/Fetal	PAR-CLIP	POSITIVE	DIRECT	DOWN	mild MNase digestion
ENSG00000133124	IRS4	hsa-miR-24-3p	Homo sapiens	HEK293	Kidney	Embryonic/Fetal	PAR-CLIP	POSITIVE	DIRECT	DOWN	NA
ENSG00000133124	IRS4	hsa-miR-24-3p	Homo sapiens	293S	Kidney	Embryonic/Fetal	HITS-CLIP	POSITIVE	DIRECT	DOWN	no treatment (control)
ENSG00000133124	IRS4	hsa-miR-24-3p	Homo sapiens	293S	Kidney	Embryonic/Fetal	HITS-CLIP	POSITIVE	DIRECT	DOWN	treatment: arsenite
ENSG00000133124	IRS4	hsa-miR-24-3p	Homo sapiens	293S	Kidney	Embryonic/Fetal	HITS-CLIP	POSITIVE	DIRECT	DOWN	treatment:hippuristanol
ENSG00000133195	SLC39A11	hsa-miR-24-3p	Homo sapiens	HUH7.5	Liver	Cancer/Malignant	CLEAR-CLIP	POSITIVE	DIRECT	DOWN	NA
ENSG00000133561	GIMAP6	hsa-miR-24-3p	Homo sapiens	HUVEC	Umbilical Vein	Normal/Primary	HITS-CLIP	POSITIVE	DIRECT	DOWN	NA
[truncated: 2,119 more rows]
